# Supplementary material for: Interrelations between Iron and Vitamin A—Studied Using Systems Approach
Source: Int J Mol Sci. 2022 Jan 21;23(3):1189. doi: 10.3390/ijms23031189 (PMC8835033; doi:10.3390/ijms23031189)
Supplement: Supplementary file 1 [file ijms-23-01189-s001.zip]

Archive with 2 entries (2 files):
- 0127.xml
- 0127.spped
