# Supplementary material for: Interrelations between Iron and Vitamin A—Studied Using Systems Approach
Source: Int J Mol Sci. 2022 Jan 21;23(3):1189. doi: 10.3390/ijms23031189 (PMC8835033; doi:10.3390/ijms23031189)
Supplement: Supplementary file 1 [file ijms-23-01189-s001.zip › 0127.xml]

<?xml version="1.0" encoding="UTF-8"?>
<sbml xmlns="http://www.sbml.org/sbml/level2/version4" level="2" version="4">
  <model id="Wplyw_deficytu_wit_A_na_homeostaze_zelaza_spped">
    <listOfUnitDefinitions>
      <unitDefinition id="substance">
        <listOfUnits>
          <unit kind="item"/>
        </listOfUnits>
      </unitDefinition>
    </listOfUnitDefinitions>
    <listOfCompartments>
      <compartment id="compartment" spatialDimensions="0"/>
    </listOfCompartments>
    <listOfSpecies>
      <species id="iron_ion_Fe_II" compartment="compartment" initialAmount="0" hasOnlySubstanceUnits="true"/>
      <species id="ferritin" compartment="compartment" initialAmount="0" hasOnlySubstanceUnits="true"/>
      <species id="transferrin" compartment="compartment" initialAmount="0" hasOnlySubstanceUnits="true"/>
      <species id="hepatocytes" compartment="compartment" initialAmount="0" hasOnlySubstanceUnits="true"/>
      <species id="hepcidin" compartment="compartment" initialAmount="0" hasOnlySubstanceUnits="true"/>
      <species id="ferroportin" compartment="compartment" initialAmount="0" hasOnlySubstanceUnits="true"/>
      <species id="hepcidin_and_Fpn" compartment="compartment" initialAmount="0" hasOnlySubstanceUnits="true"/>
      <species id="JAK2" compartment="compartment" initialAmount="0" hasOnlySubstanceUnits="true"/>
      <species id="hepcidin_Fpn_and_JAK2" compartment="compartment" initialAmount="0" hasOnlySubstanceUnits="true"/>
      <species id="phosphorylated_Fpn" compartment="compartment" initialAmount="0" hasOnlySubstanceUnits="true"/>
      <species id="Fpn_in_cytoplasm" compartment="compartment" initialAmount="0" hasOnlySubstanceUnits="true"/>
      <species id="dephospgorylated_Fpn" compartment="compartment" initialAmount="0" hasOnlySubstanceUnits="true"/>
      <species id="ubiquitin_protein_E3" compartment="compartment" initialAmount="0" hasOnlySubstanceUnits="true"/>
      <species id="ubiquitinated_Fpn" compartment="compartment" initialAmount="0" hasOnlySubstanceUnits="true"/>
      <species id="degradated_Fpn" compartment="compartment" initialAmount="0" hasOnlySubstanceUnits="true"/>
      <species id="blocked_iron_in_enterocytes_and_macrophages" compartment="compartment" initialAmount="0" hasOnlySubstanceUnits="true"/>
      <species id="enterocytes" compartment="compartment" initialAmount="0" hasOnlySubstanceUnits="true"/>
      <species id="iron_ion_Fe_III" compartment="compartment" initialAmount="0" hasOnlySubstanceUnits="true"/>
      <species id="duodental_cytochrome_B" compartment="compartment" initialAmount="0" hasOnlySubstanceUnits="true"/>
      <species id="DMT1" compartment="compartment" initialAmount="0" hasOnlySubstanceUnits="true"/>
      <species id="decreased_DMT1" compartment="compartment" initialAmount="0" hasOnlySubstanceUnits="true"/>
      <species id="more_iron" compartment="compartment" initialAmount="0" hasOnlySubstanceUnits="true"/>
      <species id="reactive_oxygen_species" compartment="compartment" initialAmount="0" hasOnlySubstanceUnits="true"/>
      <species id="exported_iron" compartment="compartment" initialAmount="0" hasOnlySubstanceUnits="true"/>
      <species id="unabsorbed_iron" compartment="compartment" initialAmount="0" hasOnlySubstanceUnits="true"/>
      <species id="iron_ion_Fe_II_on_surface_of_enterocytes" compartment="compartment" initialAmount="0" hasOnlySubstanceUnits="true"/>
      <species id="hephaestin" compartment="compartment" initialAmount="0" hasOnlySubstanceUnits="true"/>
      <species id="iron_from_enterocytes_and_Tf_complex" compartment="compartment" initialAmount="0" hasOnlySubstanceUnits="true"/>
      <species id="transferrin_receptor_protein_1" compartment="compartment" initialAmount="0" hasOnlySubstanceUnits="true"/>
      <species id="decreased_FBXL5" compartment="compartment" initialAmount="0" hasOnlySubstanceUnits="true"/>
      <species id="FBXL5" compartment="compartment" initialAmount="0" hasOnlySubstanceUnits="true"/>
      <species id="IRP1_in_iron_deficiency" compartment="compartment" initialAmount="0" hasOnlySubstanceUnits="true"/>
      <species id="apo_IRP1" compartment="compartment" initialAmount="0" hasOnlySubstanceUnits="true"/>
      <species id="apo_IRP1_and_TfR1" compartment="compartment" initialAmount="0" hasOnlySubstanceUnits="true"/>
      <species id="apo_IRP1_and_DMT1" compartment="compartment" initialAmount="0" hasOnlySubstanceUnits="true"/>
      <species id="apo_IRP1_and_Ft" compartment="compartment" initialAmount="0" hasOnlySubstanceUnits="true"/>
      <species id="apo_IRP1_and_Fpn" compartment="compartment" initialAmount="0" hasOnlySubstanceUnits="true"/>
      <species id="IRP1_in_iron_overload" compartment="compartment" initialAmount="0" hasOnlySubstanceUnits="true"/>
      <species id="holo_IRP1" compartment="compartment" initialAmount="0" hasOnlySubstanceUnits="true"/>
      <species id="IRP2_in_iron_deficiency" compartment="compartment" initialAmount="0" hasOnlySubstanceUnits="true"/>
      <species id="LIP" compartment="compartment" initialAmount="0" hasOnlySubstanceUnits="true"/>
      <species id="gene_HAMP" compartment="compartment" initialAmount="0" hasOnlySubstanceUnits="true"/>
      <species id="IL_1_beta" compartment="compartment" initialAmount="0" hasOnlySubstanceUnits="true"/>
      <species id="IL_6_and_JAK" compartment="compartment" initialAmount="0" hasOnlySubstanceUnits="true"/>
      <species id="JAK_and_STAT3" compartment="compartment" initialAmount="0" hasOnlySubstanceUnits="true"/>
      <species id="HFE" compartment="compartment" initialAmount="0" hasOnlySubstanceUnits="true"/>
      <species id="HFE_and_TfR1" compartment="compartment" initialAmount="0" hasOnlySubstanceUnits="true"/>
      <species id="Tf_binds_to_TfR1" compartment="compartment" initialAmount="0" hasOnlySubstanceUnits="true"/>
      <species id="BMP6" compartment="compartment" initialAmount="0" hasOnlySubstanceUnits="true"/>
      <species id="BMP_and_BMPRs" compartment="compartment" initialAmount="0" hasOnlySubstanceUnits="true"/>
      <species id="BMPR_I" compartment="compartment" initialAmount="0" hasOnlySubstanceUnits="true"/>
      <species id="BMPR_II" compartment="compartment" initialAmount="0" hasOnlySubstanceUnits="true"/>
      <species id="phosphorylated_BMPRs" compartment="compartment" initialAmount="0" hasOnlySubstanceUnits="true"/>
      <species id="phosphorylated_SMAD_1_5_8" compartment="compartment" initialAmount="0" hasOnlySubstanceUnits="true"/>
      <species id="SMAD4" compartment="compartment" initialAmount="0" hasOnlySubstanceUnits="true"/>
      <species id="phosphorylated_SMAD1_5_8_and_SMAD4" compartment="compartment" initialAmount="0" hasOnlySubstanceUnits="true"/>
      <species id="SMAD7" compartment="compartment" initialAmount="0" hasOnlySubstanceUnits="true"/>
      <species id="mHJV" compartment="compartment" initialAmount="0" hasOnlySubstanceUnits="true"/>
      <species id="furin" compartment="compartment" initialAmount="0" hasOnlySubstanceUnits="true"/>
      <species id="sHJV" compartment="compartment" initialAmount="0" hasOnlySubstanceUnits="true"/>
      <species id="blocked_BMPRs" compartment="compartment" initialAmount="0" hasOnlySubstanceUnits="true"/>
      <species id="VAD" compartment="compartment" initialAmount="0" hasOnlySubstanceUnits="true"/>
      <species id="IL_6" compartment="compartment" initialAmount="0" hasOnlySubstanceUnits="true"/>
      <species id="decreased_BMP6" compartment="compartment" initialAmount="0" hasOnlySubstanceUnits="true"/>
      <species id="down_regulation_of_Epo_mRNA_expression" compartment="compartment" initialAmount="0" hasOnlySubstanceUnits="true"/>
      <species id="increased_of_Hmox1_in_splenic" compartment="compartment" initialAmount="0" hasOnlySubstanceUnits="true"/>
      <species id="phagocytosed_malformed_and_undifferential_erythrocytes" compartment="compartment" initialAmount="0" hasOnlySubstanceUnits="true"/>
      <species id="accumulated_iron_in_spleen" compartment="compartment" initialAmount="0" hasOnlySubstanceUnits="true"/>
      <species id="less_iron" compartment="compartment" initialAmount="0" hasOnlySubstanceUnits="true"/>
    </listOfSpecies>
    <listOfReactions>
      <reaction id="cells_involved_in_iron_homeostasis" reversible="false">
        <listOfProducts>
          <speciesReference species="hepatocytes" stoichiometry="1"/>
          <speciesReference species="enterocytes" stoichiometry="1"/>
        </listOfProducts>
      </reaction>
      <reaction id="hepcidin_synthesis" reversible="false">
        <listOfReactants>
          <speciesReference species="hepatocytes" stoichiometry="1"/>
          <speciesReference species="gene_HAMP" stoichiometry="1"/>
        </listOfReactants>
        <listOfProducts>
          <speciesReference species="hepcidin" stoichiometry="1"/>
        </listOfProducts>
        <kineticLaw/>
      </reaction>
      <reaction id="hepcidin_binds_to_Fpn" reversible="false">
        <listOfReactants>
          <speciesReference species="hepcidin" stoichiometry="1"/>
          <speciesReference species="ferroportin" stoichiometry="1"/>
        </listOfReactants>
        <listOfProducts>
          <speciesReference species="hepcidin_and_Fpn" stoichiometry="1"/>
        </listOfProducts>
        <kineticLaw/>
      </reaction>
      <reaction id="hepcidin_and_Fpn_binds_JAK2" reversible="false">
        <listOfReactants>
          <speciesReference species="hepcidin_and_Fpn" stoichiometry="1"/>
          <speciesReference species="JAK2" stoichiometry="1"/>
        </listOfReactants>
        <listOfProducts>
          <speciesReference species="hepcidin_Fpn_and_JAK2" stoichiometry="1"/>
        </listOfProducts>
        <kineticLaw/>
      </reaction>
      <reaction id="source_of_JAK2" reversible="false">
        <listOfProducts>
          <speciesReference species="JAK2" stoichiometry="1"/>
        </listOfProducts>
      </reaction>
      <reaction id="phosphorylation_of_Tyr_residues_in_Fpn_by_JAK2" reversible="false">
        <listOfReactants>
          <speciesReference species="hepcidin_Fpn_and_JAK2" stoichiometry="1"/>
        </listOfReactants>
        <listOfProducts>
          <speciesReference species="phosphorylated_Fpn" stoichiometry="1"/>
        </listOfProducts>
        <kineticLaw/>
      </reaction>
      <reaction id="signal_for_displacement_to_cytoplasm" reversible="false">
        <listOfReactants>
          <speciesReference species="phosphorylated_Fpn" stoichiometry="1"/>
        </listOfReactants>
        <listOfProducts>
          <speciesReference species="Fpn_in_cytoplasm" stoichiometry="1"/>
        </listOfProducts>
        <kineticLaw/>
      </reaction>
      <reaction id="dephosphorylation_of_Fpn" reversible="false">
        <listOfReactants>
          <speciesReference species="Fpn_in_cytoplasm" stoichiometry="1"/>
        </listOfReactants>
        <listOfProducts>
          <speciesReference species="dephospgorylated_Fpn" stoichiometry="1"/>
        </listOfProducts>
        <kineticLaw/>
      </reaction>
      <reaction id="ubiquitination_of_Fpn" reversible="false">
        <listOfReactants>
          <speciesReference species="dephospgorylated_Fpn" stoichiometry="1"/>
          <speciesReference species="ubiquitin_protein_E3" stoichiometry="1"/>
        </listOfReactants>
        <listOfProducts>
          <speciesReference species="ubiquitinated_Fpn" stoichiometry="1"/>
        </listOfProducts>
        <kineticLaw/>
      </reaction>
      <reaction id="lysosomal_degradation_of_Fpn" reversible="false">
        <listOfReactants>
          <speciesReference species="ubiquitinated_Fpn" stoichiometry="1"/>
        </listOfReactants>
        <listOfProducts>
          <speciesReference species="degradated_Fpn" stoichiometry="1"/>
        </listOfProducts>
        <kineticLaw/>
      </reaction>
      <reaction id="degradated_Fpn_prevents_iron_release_from_enterocytes_and_splenic_macrophages" reversible="false">
        <listOfReactants>
          <speciesReference species="ferroportin" stoichiometry="1"/>
          <speciesReference species="degradated_Fpn" stoichiometry="1"/>
        </listOfReactants>
        <listOfProducts>
          <speciesReference species="blocked_iron_in_enterocytes_and_macrophages" stoichiometry="1"/>
        </listOfProducts>
        <kineticLaw/>
      </reaction>
      <reaction id="iron_accumulation_lead_to_decrease_of_iron_concentration_in_serum" reversible="false">
        <listOfReactants>
          <speciesReference species="blocked_iron_in_enterocytes_and_macrophages" stoichiometry="1"/>
        </listOfReactants>
        <listOfProducts>
          <speciesReference species="less_iron" stoichiometry="1"/>
        </listOfProducts>
        <kineticLaw/>
      </reaction>
      <reaction id="down_regulation_of_DMT1_by_blocked_iron_in_enterocytes" reversible="false">
        <listOfReactants>
          <speciesReference species="blocked_iron_in_enterocytes_and_macrophages" stoichiometry="1"/>
          <speciesReference species="DMT1" stoichiometry="1"/>
        </listOfReactants>
        <listOfProducts>
          <speciesReference species="decreased_DMT1" stoichiometry="1"/>
        </listOfProducts>
        <kineticLaw/>
      </reaction>
      <reaction id="source_of_ubiquitin_protein_E3" reversible="false">
        <listOfProducts>
          <speciesReference species="ubiquitin_protein_E3" stoichiometry="1"/>
        </listOfProducts>
      </reaction>
      <reaction id="iron_export_to_enterocytes_by_DMT1" reversible="false">
        <listOfReactants>
          <speciesReference species="iron_ion_Fe_II" stoichiometry="1"/>
          <speciesReference species="enterocytes" stoichiometry="1"/>
          <speciesReference species="DMT1" stoichiometry="1"/>
        </listOfReactants>
        <listOfProducts>
          <speciesReference species="LIP" stoichiometry="1"/>
        </listOfProducts>
        <kineticLaw/>
      </reaction>
      <reaction id="source_of_DMT1" reversible="false">
        <listOfProducts>
          <speciesReference species="DMT1" stoichiometry="1"/>
        </listOfProducts>
      </reaction>
      <reaction id="iron_ion_Fe_III_reduction_to_Fe_II_via_Dcytb" reversible="false">
        <listOfReactants>
          <speciesReference species="iron_ion_Fe_III" stoichiometry="1"/>
          <speciesReference species="duodental_cytochrome_B" stoichiometry="1"/>
        </listOfReactants>
        <listOfProducts>
          <speciesReference species="iron_ion_Fe_II" stoichiometry="1"/>
        </listOfProducts>
        <kineticLaw/>
      </reaction>
      <reaction id="source_of_Dcytb" reversible="false">
        <listOfProducts>
          <speciesReference species="duodental_cytochrome_B" stoichiometry="1"/>
        </listOfProducts>
      </reaction>
      <reaction id="source_of_iron_ion_Fe_III" reversible="false">
        <listOfProducts>
          <speciesReference species="iron_ion_Fe_III" stoichiometry="1"/>
        </listOfProducts>
      </reaction>
      <reaction id="down_regulation_of_DMT1_leads_to_decrease_of_iron_absorption" reversible="false">
        <listOfReactants>
          <speciesReference species="decreased_DMT1" stoichiometry="1"/>
        </listOfReactants>
        <kineticLaw/>
      </reaction>
      <reaction id="Fenton_reaction" reversible="false">
        <listOfReactants>
          <speciesReference species="more_iron" stoichiometry="1"/>
        </listOfReactants>
        <listOfProducts>
          <speciesReference species="reactive_oxygen_species" stoichiometry="1"/>
        </listOfProducts>
        <kineticLaw/>
      </reaction>
      <reaction id="increase_of_oxidative_stress_via_ROS" reversible="false">
        <listOfReactants>
          <speciesReference species="reactive_oxygen_species" stoichiometry="1"/>
        </listOfReactants>
        <kineticLaw/>
      </reaction>
      <reaction id="iron_export_from_LIP_to_cells" reversible="false">
        <listOfReactants>
          <speciesReference species="more_iron" stoichiometry="1"/>
        </listOfReactants>
        <listOfProducts>
          <speciesReference species="exported_iron" stoichiometry="1"/>
        </listOfProducts>
        <kineticLaw/>
      </reaction>
      <reaction id="absorption_of_iron" reversible="false">
        <listOfReactants>
          <speciesReference species="exported_iron" stoichiometry="1"/>
        </listOfReactants>
        <listOfProducts>
          <speciesReference species="ferritin" stoichiometry="1"/>
          <speciesReference species="unabsorbed_iron" stoichiometry="1"/>
        </listOfProducts>
        <kineticLaw/>
      </reaction>
      <reaction id="feedback_iron_form_storage_in_enterocytes" reversible="false">
        <listOfReactants>
          <speciesReference species="ferritin" stoichiometry="1"/>
        </listOfReactants>
        <listOfProducts>
          <speciesReference species="exported_iron" stoichiometry="1"/>
        </listOfProducts>
        <kineticLaw/>
      </reaction>
      <reaction id="iron_export_from_enterocytes_to_blood_circulation_by_Fpn" reversible="false">
        <listOfReactants>
          <speciesReference species="ferroportin" stoichiometry="1"/>
          <speciesReference species="unabsorbed_iron" stoichiometry="1"/>
        </listOfReactants>
        <listOfProducts>
          <speciesReference species="iron_ion_Fe_II_on_surface_of_enterocytes" stoichiometry="1"/>
        </listOfProducts>
        <kineticLaw/>
      </reaction>
      <reaction id="enterocytes_ferroportin" reversible="false">
        <listOfProducts>
          <speciesReference species="ferroportin" stoichiometry="1"/>
        </listOfProducts>
      </reaction>
      <reaction id="Fe_II_oxydation_to_Fe_III_by_Heph" reversible="false">
        <listOfReactants>
          <speciesReference species="iron_ion_Fe_II_on_surface_of_enterocytes" stoichiometry="1"/>
          <speciesReference species="hephaestin" stoichiometry="1"/>
        </listOfReactants>
        <listOfProducts>
          <speciesReference species="iron_ion_Fe_III" stoichiometry="1"/>
        </listOfProducts>
        <kineticLaw/>
      </reaction>
      <reaction id="source_of_hephaestin" reversible="false">
        <listOfProducts>
          <speciesReference species="hephaestin" stoichiometry="1"/>
        </listOfProducts>
      </reaction>
      <reaction id="iron_from_enterocytes_binds_to_Tf" reversible="false">
        <listOfReactants>
          <speciesReference species="transferrin" stoichiometry="1"/>
          <speciesReference species="iron_ion_Fe_III" stoichiometry="1"/>
        </listOfReactants>
        <listOfProducts>
          <speciesReference species="iron_from_enterocytes_and_Tf_complex" stoichiometry="1"/>
        </listOfProducts>
        <kineticLaw/>
      </reaction>
      <reaction id="source_of_transferrin" reversible="false">
        <listOfProducts>
          <speciesReference species="transferrin" stoichiometry="1"/>
        </listOfProducts>
      </reaction>
      <reaction id="source_of_transferrin_receptor_protein_1" reversible="false">
        <listOfProducts>
          <speciesReference species="transferrin_receptor_protein_1" stoichiometry="1"/>
        </listOfProducts>
      </reaction>
      <reaction id="iron_absorption_by_mammals_via_endocytosis" reversible="false">
        <listOfReactants>
          <speciesReference species="iron_from_enterocytes_and_Tf_complex" stoichiometry="1"/>
          <speciesReference species="transferrin_receptor_protein_1" stoichiometry="1"/>
        </listOfReactants>
        <kineticLaw/>
      </reaction>
      <reaction id="IRP_IRE_mechanism_in_iron_overload" reversible="false">
        <listOfReactants>
          <speciesReference species="more_iron" stoichiometry="1"/>
        </listOfReactants>
        <listOfProducts>
          <speciesReference species="IRP1_in_iron_overload" stoichiometry="1"/>
        </listOfProducts>
        <kineticLaw/>
      </reaction>
      <reaction id="IRP_IRE_mechanism_in_iron_deficiency" reversible="false">
        <listOfReactants>
          <speciesReference species="less_iron" stoichiometry="1"/>
        </listOfReactants>
        <listOfProducts>
          <speciesReference species="IRP1_in_iron_deficiency" stoichiometry="1"/>
        </listOfProducts>
        <kineticLaw/>
      </reaction>
      <reaction id="degradation_of_FBXL5" reversible="false">
        <listOfReactants>
          <speciesReference species="FBXL5" stoichiometry="1"/>
          <speciesReference species="less_iron" stoichiometry="1"/>
        </listOfReactants>
        <listOfProducts>
          <speciesReference species="decreased_FBXL5" stoichiometry="1"/>
        </listOfProducts>
        <kineticLaw/>
      </reaction>
      <reaction id="increase_of_IRP2" reversible="false">
        <listOfReactants>
          <speciesReference species="decreased_FBXL5" stoichiometry="1"/>
        </listOfReactants>
        <listOfProducts>
          <speciesReference species="IRP2_in_iron_deficiency" stoichiometry="1"/>
        </listOfProducts>
        <kineticLaw/>
      </reaction>
      <reaction id="increase_of_FBXL5" reversible="false">
        <listOfReactants>
          <speciesReference species="more_iron" stoichiometry="1"/>
        </listOfReactants>
        <listOfProducts>
          <speciesReference species="FBXL5" stoichiometry="1"/>
        </listOfProducts>
        <kineticLaw/>
      </reaction>
      <reaction id="degradation_of_IRP2" reversible="false">
        <listOfReactants>
          <speciesReference species="FBXL5" stoichiometry="1"/>
          <speciesReference species="IRP2_in_iron_deficiency" stoichiometry="1"/>
        </listOfReactants>
        <kineticLaw/>
      </reaction>
      <reaction id="apo_IRP1_formation" reversible="false">
        <listOfReactants>
          <speciesReference species="IRP1_in_iron_deficiency" stoichiometry="1"/>
        </listOfReactants>
        <listOfProducts>
          <speciesReference species="apo_IRP1" stoichiometry="1"/>
        </listOfProducts>
        <kineticLaw/>
      </reaction>
      <reaction id="apo_IRP1_binds_to_IRE_in_3_UTR_region_of_TfR1" reversible="false">
        <listOfReactants>
          <speciesReference species="apo_IRP1" stoichiometry="1"/>
        </listOfReactants>
        <listOfProducts>
          <speciesReference species="apo_IRP1_and_TfR1" stoichiometry="1"/>
        </listOfProducts>
        <kineticLaw/>
      </reaction>
      <reaction id="apo_IRP1_binds_to_IRE_in_3_UTR_region_of_DMT1" reversible="false">
        <listOfReactants>
          <speciesReference species="apo_IRP1" stoichiometry="1"/>
        </listOfReactants>
        <listOfProducts>
          <speciesReference species="apo_IRP1_and_DMT1" stoichiometry="1"/>
        </listOfProducts>
        <kineticLaw/>
      </reaction>
      <reaction id="apo_IRP1_binds_to_IRE_in_5_UTR_region_of_Ft" reversible="false">
        <listOfReactants>
          <speciesReference species="apo_IRP1" stoichiometry="1"/>
        </listOfReactants>
        <listOfProducts>
          <speciesReference species="apo_IRP1_and_Ft" stoichiometry="1"/>
        </listOfProducts>
        <kineticLaw/>
      </reaction>
      <reaction id="apo_IRP1_binds_to_IRE_in_5_UTR_region_of_Fpn" reversible="false">
        <listOfReactants>
          <speciesReference species="apo_IRP1" stoichiometry="1"/>
        </listOfReactants>
        <listOfProducts>
          <speciesReference species="apo_IRP1_and_Fpn" stoichiometry="1"/>
        </listOfProducts>
        <kineticLaw/>
      </reaction>
      <reaction id="increase_of_TfR1_by_apo_IRP1" reversible="false">
        <listOfReactants>
          <speciesReference species="apo_IRP1_and_TfR1" stoichiometry="1"/>
        </listOfReactants>
        <listOfProducts>
          <speciesReference species="transferrin_receptor_protein_1" stoichiometry="1"/>
        </listOfProducts>
        <kineticLaw/>
      </reaction>
      <reaction id="increase_of_DMT1_by_apo_IRP1" reversible="false">
        <listOfReactants>
          <speciesReference species="apo_IRP1_and_DMT1" stoichiometry="1"/>
        </listOfReactants>
        <listOfProducts>
          <speciesReference species="DMT1" stoichiometry="1"/>
        </listOfProducts>
        <kineticLaw/>
      </reaction>
      <reaction id="inhibition_of_Ft_by_apo_IRP1" reversible="false">
        <listOfReactants>
          <speciesReference species="ferritin" stoichiometry="1"/>
          <speciesReference species="apo_IRP1_and_Ft" stoichiometry="1"/>
        </listOfReactants>
        <kineticLaw/>
      </reaction>
      <reaction id="inhibition_of_Fpn_by_apo_IRP1" reversible="false">
        <listOfReactants>
          <speciesReference species="ferroportin" stoichiometry="1"/>
          <speciesReference species="apo_IRP1_and_Fpn" stoichiometry="1"/>
        </listOfReactants>
        <kineticLaw/>
      </reaction>
      <reaction id="holo_IRP1_formation" reversible="false">
        <listOfReactants>
          <speciesReference species="IRP1_in_iron_overload" stoichiometry="1"/>
        </listOfReactants>
        <listOfProducts>
          <speciesReference species="holo_IRP1" stoichiometry="1"/>
        </listOfProducts>
        <kineticLaw/>
      </reaction>
      <reaction id="apo_IRP2_formation_leads_to_the_same_effect_as_apo_IRP1" reversible="false">
        <listOfReactants>
          <speciesReference species="IRP2_in_iron_deficiency" stoichiometry="1"/>
        </listOfReactants>
        <kineticLaw/>
      </reaction>
      <reaction id="decrease_of_TfR1_caused_by_holo_IRP1" reversible="false">
        <listOfReactants>
          <speciesReference species="transferrin_receptor_protein_1" stoichiometry="1"/>
          <speciesReference species="holo_IRP1" stoichiometry="1"/>
        </listOfReactants>
        <kineticLaw/>
      </reaction>
      <reaction id="decrease_of_DMT1_caused_by_holo_IRP1" reversible="false">
        <listOfReactants>
          <speciesReference species="DMT1" stoichiometry="1"/>
          <speciesReference species="holo_IRP1" stoichiometry="1"/>
        </listOfReactants>
        <kineticLaw/>
      </reaction>
      <reaction id="increase_of_Ft_caused_by_holo_IRP1" reversible="false">
        <listOfReactants>
          <speciesReference species="holo_IRP1" stoichiometry="1"/>
        </listOfReactants>
        <listOfProducts>
          <speciesReference species="ferritin" stoichiometry="1"/>
        </listOfProducts>
        <kineticLaw/>
      </reaction>
      <reaction id="increase_of_Fpn_caused_by_holo_IRP1" reversible="false">
        <listOfReactants>
          <speciesReference species="holo_IRP1" stoichiometry="1"/>
        </listOfReactants>
        <listOfProducts>
          <speciesReference species="ferroportin" stoichiometry="1"/>
        </listOfProducts>
        <kineticLaw/>
      </reaction>
      <reaction id="iron_status" reversible="false">
        <listOfReactants>
          <speciesReference species="LIP" stoichiometry="1"/>
        </listOfReactants>
        <listOfProducts>
          <speciesReference species="more_iron" stoichiometry="1"/>
        </listOfProducts>
        <kineticLaw/>
      </reaction>
      <reaction id="expression_of_hepcidin" reversible="false">
        <listOfReactants>
          <speciesReference species="HFE" stoichiometry="1"/>
        </listOfReactants>
        <listOfProducts>
          <speciesReference species="gene_HAMP" stoichiometry="1"/>
        </listOfProducts>
        <kineticLaw/>
      </reaction>
      <reaction id="inflammation" reversible="false">
        <listOfProducts>
          <speciesReference species="IL_6" stoichiometry="1"/>
          <speciesReference species="IL_1_beta" stoichiometry="1"/>
        </listOfProducts>
      </reaction>
      <reaction id="IL_6_binds_with_JAK" reversible="false">
        <listOfReactants>
          <speciesReference species="IL_6" stoichiometry="1"/>
        </listOfReactants>
        <listOfProducts>
          <speciesReference species="IL_6_and_JAK" stoichiometry="1"/>
        </listOfProducts>
        <kineticLaw/>
      </reaction>
      <reaction id="activation_of_STAT3" reversible="false">
        <listOfReactants>
          <speciesReference species="IL_6_and_JAK" stoichiometry="1"/>
        </listOfReactants>
        <listOfProducts>
          <speciesReference species="JAK_and_STAT3" stoichiometry="1"/>
        </listOfProducts>
        <kineticLaw/>
      </reaction>
      <reaction id="expression_of_hepcidin_by_JAK_STAT3" reversible="false">
        <listOfReactants>
          <speciesReference species="JAK_and_STAT3" stoichiometry="1"/>
        </listOfReactants>
        <listOfProducts>
          <speciesReference species="gene_HAMP" stoichiometry="1"/>
        </listOfProducts>
        <kineticLaw/>
      </reaction>
      <reaction id="modulation_of_hepcidin_expression" reversible="false">
        <listOfReactants>
          <speciesReference species="IL_1_beta" stoichiometry="1"/>
        </listOfReactants>
        <listOfProducts>
          <speciesReference species="gene_HAMP" stoichiometry="1"/>
        </listOfProducts>
        <kineticLaw/>
      </reaction>
      <reaction id="Tf_binds_to_TfR1_in_case_of_normal_iron_status" reversible="false">
        <listOfReactants>
          <speciesReference species="transferrin" stoichiometry="1"/>
          <speciesReference species="more_iron" stoichiometry="1"/>
          <speciesReference species="transferrin_receptor_protein_1" stoichiometry="1"/>
        </listOfReactants>
        <listOfProducts>
          <speciesReference species="Tf_binds_to_TfR1" stoichiometry="1"/>
        </listOfProducts>
        <kineticLaw/>
      </reaction>
      <reaction id="HFE_binds_to_TfR1_in_case_of_iron_deficiency" reversible="false">
        <listOfReactants>
          <speciesReference species="transferrin_receptor_protein_1" stoichiometry="1"/>
          <speciesReference species="HFE" stoichiometry="1"/>
          <speciesReference species="less_iron" stoichiometry="1"/>
        </listOfReactants>
        <listOfProducts>
          <speciesReference species="HFE_and_TfR1" stoichiometry="1"/>
        </listOfProducts>
        <kineticLaw/>
      </reaction>
      <reaction id="HFE_binds_to_TfR1_and_prevents_Tf_binding_to_TfR1_which_decrease_of_hepcidin_expression" reversible="false">
        <listOfReactants>
          <speciesReference species="HFE_and_TfR1" stoichiometry="1"/>
        </listOfReactants>
        <listOfProducts>
          <speciesReference species="more_iron" stoichiometry="1"/>
        </listOfProducts>
        <kineticLaw/>
      </reaction>
      <reaction id="Tf_binds_to_TfR1_and_prevents_HFE_binding" reversible="false">
        <listOfReactants>
          <speciesReference species="Tf_binds_to_TfR1" stoichiometry="1"/>
        </listOfReactants>
        <listOfProducts>
          <speciesReference species="HFE" stoichiometry="1"/>
        </listOfProducts>
        <kineticLaw/>
      </reaction>
      <reaction id="mHJV_acts_as_BMP_cofactor" reversible="false">
        <listOfReactants>
          <speciesReference species="mHJV" stoichiometry="1"/>
        </listOfReactants>
        <listOfProducts>
          <speciesReference species="BMP6" stoichiometry="1"/>
        </listOfProducts>
        <kineticLaw/>
      </reaction>
      <reaction id="BMP6_binds_to_BMPR_I_and_II" reversible="false">
        <listOfReactants>
          <speciesReference species="BMP6" stoichiometry="1"/>
          <speciesReference species="BMPR_I" stoichiometry="1"/>
          <speciesReference species="BMPR_II" stoichiometry="1"/>
        </listOfReactants>
        <listOfProducts>
          <speciesReference species="BMP_and_BMPRs" stoichiometry="1"/>
        </listOfProducts>
        <kineticLaw/>
      </reaction>
      <reaction id="source_of_BMPR_II" reversible="false">
        <listOfProducts>
          <speciesReference species="BMPR_II" stoichiometry="1"/>
        </listOfProducts>
      </reaction>
      <reaction id="source_of_BMPR_I" reversible="false">
        <listOfProducts>
          <speciesReference species="BMPR_I" stoichiometry="1"/>
        </listOfProducts>
      </reaction>
      <reaction id="BMP_and_BMPRs_binding_induces_phosphorylation_of_BMPRs" reversible="false">
        <listOfReactants>
          <speciesReference species="BMP_and_BMPRs" stoichiometry="1"/>
        </listOfReactants>
        <listOfProducts>
          <speciesReference species="phosphorylated_BMPRs" stoichiometry="1"/>
        </listOfProducts>
        <kineticLaw/>
      </reaction>
      <reaction id="phosphorylation_of_SMAD_1_5_8" reversible="false">
        <listOfReactants>
          <speciesReference species="phosphorylated_BMPRs" stoichiometry="1"/>
        </listOfReactants>
        <listOfProducts>
          <speciesReference species="phosphorylated_SMAD_1_5_8" stoichiometry="1"/>
        </listOfProducts>
        <kineticLaw/>
      </reaction>
      <reaction id="phosphorylated_SMAD_1_5_8_binds_SMAD4" reversible="false">
        <listOfReactants>
          <speciesReference species="phosphorylated_SMAD_1_5_8" stoichiometry="1"/>
          <speciesReference species="SMAD4" stoichiometry="1"/>
        </listOfReactants>
        <listOfProducts>
          <speciesReference species="phosphorylated_SMAD1_5_8_and_SMAD4" stoichiometry="1"/>
        </listOfProducts>
        <kineticLaw/>
      </reaction>
      <reaction id="source_of_SMAD4" reversible="false">
        <listOfProducts>
          <speciesReference species="SMAD4" stoichiometry="1"/>
        </listOfProducts>
      </reaction>
      <reaction id="translocation_to_the_nucleus" reversible="false">
        <listOfReactants>
          <speciesReference species="phosphorylated_SMAD1_5_8_and_SMAD4" stoichiometry="1"/>
        </listOfReactants>
        <listOfProducts>
          <speciesReference species="gene_HAMP" stoichiometry="1"/>
        </listOfProducts>
        <kineticLaw/>
      </reaction>
      <reaction id="BMP6_induces_SMAD7" reversible="false">
        <listOfReactants>
          <speciesReference species="BMP6" stoichiometry="1"/>
        </listOfReactants>
        <listOfProducts>
          <speciesReference species="SMAD7" stoichiometry="1"/>
        </listOfProducts>
        <kineticLaw/>
      </reaction>
      <reaction id="negative_ragulation_of_hepcidin" reversible="false">
        <listOfReactants>
          <speciesReference species="gene_HAMP" stoichiometry="1"/>
          <speciesReference species="SMAD7" stoichiometry="1"/>
        </listOfReactants>
        <kineticLaw/>
      </reaction>
      <reaction id="mHJV_is_located_in_membrane" reversible="false">
        <listOfReactants>
          <speciesReference species="more_iron" stoichiometry="1"/>
        </listOfReactants>
        <listOfProducts>
          <speciesReference species="mHJV" stoichiometry="1"/>
        </listOfProducts>
        <kineticLaw/>
      </reaction>
      <reaction id="activation_of_furin" reversible="false">
        <listOfReactants>
          <speciesReference species="less_iron" stoichiometry="1"/>
        </listOfReactants>
        <listOfProducts>
          <speciesReference species="furin" stoichiometry="1"/>
        </listOfProducts>
        <kineticLaw/>
      </reaction>
      <reaction id="HJV_is_released_from_membrane_via_proteolytic_reaction_of_furin" reversible="false">
        <listOfReactants>
          <speciesReference species="mHJV" stoichiometry="1"/>
          <speciesReference species="furin" stoichiometry="1"/>
        </listOfReactants>
        <listOfProducts>
          <speciesReference species="sHJV" stoichiometry="1"/>
        </listOfProducts>
        <kineticLaw/>
      </reaction>
      <reaction id="sHJV_blocks_BMPRs" reversible="false">
        <listOfReactants>
          <speciesReference species="sHJV" stoichiometry="1"/>
        </listOfReactants>
        <listOfProducts>
          <speciesReference species="blocked_BMPRs" stoichiometry="1"/>
        </listOfProducts>
        <kineticLaw/>
      </reaction>
      <reaction id="inhibition_of_hepcidin_expression" reversible="false">
        <listOfReactants>
          <speciesReference species="gene_HAMP" stoichiometry="1"/>
          <speciesReference species="blocked_BMPRs" stoichiometry="1"/>
        </listOfReactants>
        <listOfProducts>
          <speciesReference species="more_iron" stoichiometry="1"/>
        </listOfProducts>
        <kineticLaw/>
      </reaction>
      <reaction id="vitamin_A_deficiency" reversible="false">
        <listOfProducts>
          <speciesReference species="VAD" stoichiometry="1"/>
        </listOfProducts>
      </reaction>
      <reaction id="VAD_leads_to_impairment_of_inflammatory_response_which_leads_to_increase_of_cytokines" reversible="false">
        <listOfReactants>
          <speciesReference species="VAD" stoichiometry="1"/>
        </listOfReactants>
        <listOfProducts>
          <speciesReference species="IL_6" stoichiometry="1"/>
          <speciesReference species="IL_1_beta" stoichiometry="1"/>
        </listOfProducts>
        <kineticLaw/>
      </reaction>
      <reaction id="VAD_leads_to_increase_of_BMP6" reversible="false">
        <listOfReactants>
          <speciesReference species="VAD" stoichiometry="1"/>
        </listOfReactants>
        <listOfProducts>
          <speciesReference species="BMP6" stoichiometry="1"/>
        </listOfProducts>
        <kineticLaw/>
      </reaction>
      <reaction id="decrease_of_BMP6" reversible="false">
        <listOfReactants>
          <speciesReference species="BMP6" stoichiometry="1"/>
          <speciesReference species="less_iron" stoichiometry="1"/>
        </listOfReactants>
        <listOfProducts>
          <speciesReference species="decreased_BMP6" stoichiometry="1"/>
        </listOfProducts>
        <kineticLaw/>
      </reaction>
      <reaction id="decreased_BMP6_inhibits_BMP_pathway_and_expression_of_hepcidin" reversible="false">
        <listOfReactants>
          <speciesReference species="decreased_BMP6" stoichiometry="1"/>
        </listOfReactants>
        <listOfProducts>
          <speciesReference species="more_iron" stoichiometry="1"/>
        </listOfProducts>
        <kineticLaw/>
      </reaction>
      <reaction id="impair_of_erythropoiesis" reversible="false">
        <listOfReactants>
          <speciesReference species="VAD" stoichiometry="1"/>
          <speciesReference species="less_iron" stoichiometry="1"/>
        </listOfReactants>
        <listOfProducts>
          <speciesReference species="increased_of_Hmox1_in_splenic" stoichiometry="1"/>
          <speciesReference species="down_regulation_of_Epo_mRNA_expression" stoichiometry="1"/>
        </listOfProducts>
        <kineticLaw/>
      </reaction>
      <reaction id="increased_phagocytosis_of_malformed_and_undifferential_erythrocytes" reversible="false">
        <listOfReactants>
          <speciesReference species="down_regulation_of_Epo_mRNA_expression" stoichiometry="1"/>
          <speciesReference species="increased_of_Hmox1_in_splenic" stoichiometry="1"/>
        </listOfReactants>
        <listOfProducts>
          <speciesReference species="phagocytosed_malformed_and_undifferential_erythrocytes" stoichiometry="1"/>
        </listOfProducts>
        <kineticLaw/>
      </reaction>
      <reaction id="accumulation_of_iron_in_spleen" reversible="false">
        <listOfReactants>
          <speciesReference species="phagocytosed_malformed_and_undifferential_erythrocytes" stoichiometry="1"/>
        </listOfReactants>
        <listOfProducts>
          <speciesReference species="accumulated_iron_in_spleen" stoichiometry="1"/>
        </listOfProducts>
        <kineticLaw/>
      </reaction>
      <reaction id="decrease_of_HAMP_mRNA_level_despite_increase_of_BMP6" reversible="false">
        <listOfReactants>
          <speciesReference species="gene_HAMP" stoichiometry="1"/>
          <speciesReference species="accumulated_iron_in_spleen" stoichiometry="1"/>
        </listOfReactants>
        <listOfProducts>
          <speciesReference species="more_iron" stoichiometry="1"/>
        </listOfProducts>
        <kineticLaw/>
      </reaction>
    </listOfReactions>
  </model>
</sbml>
