# Supplementary material for: Interrelations between Iron and Vitamin A—Studied Using Systems Approach
Source: Int J Mol Sci. 2022 Jan 21;23(3):1189. doi: 10.3390/ijms23031189 (PMC8835033; doi:10.3390/ijms23031189)
Supplement: Supplementary file 1 [file ijms-23-01189-s001.zip › 0127.spped]

<?xml version="1.0" encoding="utf-8"?>
<?xml-stylesheet type="text/xsl" href="/xsl/spped2svg.xsl"?>
<Snoopy version="2" revision="1.13">
  <netclass name="Petri Net"/>
  <nodeclasses count="4">
    <nodeclass count="69" name="Place">
      <node id="226" net="1">
        <attribute name="Name" id="227" net="1">
          <![CDATA[iron_ion_Fe_II]]>
          <graphics count="1">
            <graphic xoff="0.00" yoff="20.00" x="620.00" y="440.00" id="228" net="1" show="1" grparent="236" state="1" pen="0,0,0" brush="255,255,255"/>
          </graphics>
        </attribute>
        <attribute name="ID" id="229" net="1">
          <![CDATA[0]]>
          <graphics count="1">
            <graphic xoff="25.00" yoff="20.00" x="645.00" y="440.00" id="230" net="1" show="0" grparent="236" state="1" pen="0,0,0" brush="255,255,255"/>
          </graphics>
        </attribute>
        <attribute name="Marking" id="231" net="1">
          <![CDATA[0]]>
          <graphics count="1">
            <graphic x="620.00" y="420.00" id="232" net="1" show="1" grparent="236" state="1" pen="0,0,0" brush="255,255,255"/>
          </graphics>
        </attribute>
        <attribute name="Logic" id="233" net="1">
          <![CDATA[0]]>
          <graphics count="0"/>
        </attribute>
        <attribute name="Comment" id="234" net="1">
          <![CDATA[]]>
          <graphics count="1">
            <graphic yoff="40.00" x="620.00" y="460.00" id="235" net="1" show="0" grparent="236" state="1" pen="0,0,0" brush="255,255,255"/>
          </graphics>
        </attribute>
        <graphics count="1">
          <graphic x="620.00" y="420.00" id="236" net="1" show="1" w="20.00" h="20.00" state="1" pen="0,0,0" brush="255,255,255"/>
        </graphics>
      </node>
      <node id="237" net="1" logic="1">
        <attribute name="Name" id="238" net="1">
          <![CDATA[ferritin]]>
          <graphics count="3">
            <graphic xoff="0.00" yoff="20.00" x="800.00" y="220.00" id="239" net="1" show="1" grparent="247" state="1" pen="0,0,0" brush="255,255,255"/>
            <graphic xoff="0.00" yoff="20.00" x="1120.00" y="740.00" id="279" net="1" show="1" grparent="283" state="1" pen="0,0,0" brush="255,255,255"/>
            <graphic xoff="0.00" yoff="20.00" x="940.00" y="740.00" id="290" net="1" show="1" grparent="294" state="1" pen="0,0,0" brush="255,255,255"/>
          </graphics>
        </attribute>
        <attribute name="ID" id="240" net="1">
          <![CDATA[1]]>
          <graphics count="3">
            <graphic xoff="25.00" yoff="20.00" x="825.00" y="220.00" id="241" net="1" show="0" grparent="247" state="1" pen="0,0,0" brush="255,255,255"/>
            <graphic xoff="25.00" yoff="20.00" x="1145.00" y="740.00" id="280" net="1" show="0" grparent="283" state="1" pen="0,0,0" brush="255,255,255"/>
            <graphic xoff="25.00" yoff="20.00" x="965.00" y="740.00" id="291" net="1" show="0" grparent="294" state="1" pen="0,0,0" brush="255,255,255"/>
          </graphics>
        </attribute>
        <attribute name="Marking" id="242" net="1">
          <![CDATA[0]]>
          <graphics count="3">
            <graphic x="800.00" y="200.00" id="243" net="1" show="1" grparent="247" state="1" pen="0,0,0" brush="255,255,255"/>
            <graphic x="1120.00" y="720.00" id="281" net="1" show="1" grparent="283" state="1" pen="0,0,0" brush="255,255,255"/>
            <graphic x="940.00" y="720.00" id="292" net="1" show="1" grparent="294" state="1" pen="0,0,0" brush="255,255,255"/>
          </graphics>
        </attribute>
        <attribute name="Logic" id="244" net="1">
          <![CDATA[1]]>
          <graphics count="0"/>
        </attribute>
        <attribute name="Comment" id="245" net="1">
          <![CDATA[]]>
          <graphics count="3">
            <graphic yoff="40.00" x="800.00" y="240.00" id="246" net="1" show="0" grparent="247" state="1" pen="0,0,0" brush="255,255,255"/>
            <graphic yoff="40.00" x="1120.00" y="760.00" id="282" net="1" show="0" grparent="283" state="1" pen="0,0,0" brush="255,255,255"/>
            <graphic yoff="40.00" x="940.00" y="760.00" id="293" net="1" show="0" grparent="294" state="1" pen="0,0,0" brush="255,255,255"/>
          </graphics>
        </attribute>
        <graphics count="3">
          <graphic x="800.00" y="200.00" id="247" net="1" show="1" w="20.00" h="20.00" state="1" pen="0,0,0" brush="255,255,255"/>
          <graphic x="1120.00" y="720.00" id="283" net="1" show="1" w="20.00" h="20.00" state="1" pen="0,0,0" brush="255,255,255"/>
          <graphic x="940.00" y="720.00" id="294" net="1" show="1" w="20.00" h="20.00" state="1" pen="0,0,0" brush="255,255,255"/>
        </graphics>
      </node>
      <node id="307" net="1" logic="1">
        <attribute name="Name" id="308" net="1">
          <![CDATA[transferrin]]>
          <graphics count="2">
            <graphic xoff="0.00" yoff="20.00" x="1200.00" y="320.00" id="309" net="1" show="1" grparent="317" state="1" pen="0,0,0" brush="255,255,255"/>
            <graphic xoff="0.00" yoff="20.00" x="820.00" y="800.00" id="349" net="1" show="1" grparent="353" state="1" pen="0,0,0" brush="255,255,255"/>
          </graphics>
        </attribute>
        <attribute name="ID" id="310" net="1">
          <![CDATA[2]]>
          <graphics count="2">
            <graphic xoff="25.00" yoff="20.00" x="1225.00" y="320.00" id="311" net="1" show="0" grparent="317" state="1" pen="0,0,0" brush="255,255,255"/>
            <graphic xoff="25.00" yoff="20.00" x="845.00" y="800.00" id="350" net="1" show="0" grparent="353" state="1" pen="0,0,0" brush="255,255,255"/>
          </graphics>
        </attribute>
        <attribute name="Marking" id="312" net="1">
          <![CDATA[0]]>
          <graphics count="2">
            <graphic x="1200.00" y="300.00" id="313" net="1" show="1" grparent="317" state="1" pen="0,0,0" brush="255,255,255"/>
            <graphic x="820.00" y="780.00" id="351" net="1" show="1" grparent="353" state="1" pen="0,0,0" brush="255,255,255"/>
          </graphics>
        </attribute>
        <attribute name="Logic" id="314" net="1">
          <![CDATA[1]]>
          <graphics count="0"/>
        </attribute>
        <attribute name="Comment" id="315" net="1">
          <![CDATA[]]>
          <graphics count="2">
            <graphic yoff="40.00" x="1200.00" y="340.00" id="316" net="1" show="0" grparent="317" state="1" pen="0,0,0" brush="255,255,255"/>
            <graphic yoff="40.00" x="820.00" y="820.00" id="352" net="1" show="0" grparent="353" state="1" pen="0,0,0" brush="255,255,255"/>
          </graphics>
        </attribute>
        <graphics count="2">
          <graphic x="1200.00" y="300.00" id="317" net="1" show="1" w="20.00" h="20.00" state="1" pen="0,0,0" brush="255,255,255"/>
          <graphic x="820.00" y="780.00" id="353" net="1" show="1" w="20.00" h="20.00" state="1" pen="0,0,0" brush="255,255,255"/>
        </graphics>
      </node>
      <node id="366" net="1">
        <attribute name="Name" id="367" net="1">
          <![CDATA[hepatocytes]]>
          <graphics count="1">
            <graphic xoff="0.00" yoff="20.00" x="520.00" y="560.00" id="368" net="1" show="1" grparent="376" state="1" pen="0,0,0" brush="255,255,255"/>
          </graphics>
        </attribute>
        <attribute name="ID" id="369" net="1">
          <![CDATA[3]]>
          <graphics count="1">
            <graphic xoff="25.00" yoff="20.00" x="545.00" y="560.00" id="370" net="1" show="0" grparent="376" state="1" pen="0,0,0" brush="255,255,255"/>
          </graphics>
        </attribute>
        <attribute name="Marking" id="371" net="1">
          <![CDATA[0]]>
          <graphics count="1">
            <graphic x="520.00" y="540.00" id="372" net="1" show="1" grparent="376" state="1" pen="0,0,0" brush="255,255,255"/>
          </graphics>
        </attribute>
        <attribute name="Logic" id="373" net="1">
          <![CDATA[0]]>
          <graphics count="0"/>
        </attribute>
        <attribute name="Comment" id="374" net="1">
          <![CDATA[]]>
          <graphics count="1">
            <graphic yoff="40.00" x="520.00" y="580.00" id="375" net="1" show="0" grparent="376" state="1" pen="0,0,0" brush="255,255,255"/>
          </graphics>
        </attribute>
        <graphics count="1">
          <graphic x="520.00" y="540.00" id="376" net="1" show="1" w="20.00" h="20.00" state="1" pen="0,0,0" brush="255,255,255"/>
        </graphics>
      </node>
      <node id="377" net="1">
        <attribute name="Name" id="378" net="1">
          <![CDATA[hepcidin]]>
          <graphics count="1">
            <graphic xoff="0.00" yoff="20.00" x="520.00" y="640.00" id="379" net="1" show="1" grparent="387" state="1" pen="0,0,0" brush="255,255,255"/>
          </graphics>
        </attribute>
        <attribute name="ID" id="380" net="1">
          <![CDATA[4]]>
          <graphics count="1">
            <graphic xoff="25.00" yoff="20.00" x="545.00" y="640.00" id="381" net="1" show="0" grparent="387" state="1" pen="0,0,0" brush="255,255,255"/>
          </graphics>
        </attribute>
        <attribute name="Marking" id="382" net="1">
          <![CDATA[0]]>
          <graphics count="1">
            <graphic x="520.00" y="620.00" id="383" net="1" show="1" grparent="387" state="1" pen="0,0,0" brush="255,255,255"/>
          </graphics>
        </attribute>
        <attribute name="Logic" id="384" net="1">
          <![CDATA[0]]>
          <graphics count="0"/>
        </attribute>
        <attribute name="Comment" id="385" net="1">
          <![CDATA[]]>
          <graphics count="1">
            <graphic yoff="40.00" x="520.00" y="660.00" id="386" net="1" show="0" grparent="387" state="1" pen="0,0,0" brush="255,255,255"/>
          </graphics>
        </attribute>
        <graphics count="1">
          <graphic x="520.00" y="620.00" id="387" net="1" show="1" w="20.00" h="20.00" state="1" pen="0,0,0" brush="255,255,255"/>
        </graphics>
      </node>
      <node id="388" net="1" logic="1">
        <attribute name="Name" id="389" net="1">
          <![CDATA[ferroportin]]>
          <graphics count="5">
            <graphic xoff="0.00" yoff="20.00" x="460.00" y="680.00" id="390" net="1" show="1" grparent="398" state="1" pen="0,0,0" brush="255,255,255"/>
            <graphic xoff="0.00" yoff="20.00" x="440.00" y="1200.00" id="430" net="1" show="1" grparent="434" state="1" pen="0,0,0" brush="255,255,255"/>
            <graphic xoff="0.00" yoff="20.00" x="940.00" y="340.00" id="441" net="1" show="1" grparent="445" state="1" pen="0,0,0" brush="255,255,255"/>
            <graphic xoff="0.00" yoff="20.00" x="1080.00" y="620.00" id="452" net="1" show="1" grparent="456" state="1" pen="0,0,0" brush="255,255,255"/>
            <graphic xoff="0.00" yoff="20.00" x="900.00" y="780.00" id="463" net="1" show="1" grparent="467" state="1" pen="0,0,0" brush="255,255,255"/>
          </graphics>
        </attribute>
        <attribute name="ID" id="391" net="1">
          <![CDATA[5]]>
          <graphics count="5">
            <graphic xoff="25.00" yoff="20.00" x="485.00" y="680.00" id="392" net="1" show="0" grparent="398" state="1" pen="0,0,0" brush="255,255,255"/>
            <graphic xoff="25.00" yoff="20.00" x="465.00" y="1200.00" id="431" net="1" show="0" grparent="434" state="1" pen="0,0,0" brush="255,255,255"/>
            <graphic xoff="25.00" yoff="20.00" x="965.00" y="340.00" id="442" net="1" show="0" grparent="445" state="1" pen="0,0,0" brush="255,255,255"/>
            <graphic xoff="25.00" yoff="20.00" x="1105.00" y="620.00" id="453" net="1" show="0" grparent="456" state="1" pen="0,0,0" brush="255,255,255"/>
            <graphic xoff="25.00" yoff="20.00" x="925.00" y="780.00" id="464" net="1" show="0" grparent="467" state="1" pen="0,0,0" brush="255,255,255"/>
          </graphics>
        </attribute>
        <attribute name="Marking" id="393" net="1">
          <![CDATA[0]]>
          <graphics count="5">
            <graphic x="460.00" y="660.00" id="394" net="1" show="1" grparent="398" state="1" pen="0,0,0" brush="255,255,255"/>
            <graphic x="440.00" y="1180.00" id="432" net="1" show="1" grparent="434" state="1" pen="0,0,0" brush="255,255,255"/>
            <graphic x="940.00" y="320.00" id="443" net="1" show="1" grparent="445" state="1" pen="0,0,0" brush="255,255,255"/>
            <graphic x="1080.00" y="600.00" id="454" net="1" show="1" grparent="456" state="1" pen="0,0,0" brush="255,255,255"/>
            <graphic x="900.00" y="760.00" id="465" net="1" show="1" grparent="467" state="1" pen="0,0,0" brush="255,255,255"/>
          </graphics>
        </attribute>
        <attribute name="Logic" id="395" net="1">
          <![CDATA[1]]>
          <graphics count="0"/>
        </attribute>
        <attribute name="Comment" id="396" net="1">
          <![CDATA[]]>
          <graphics count="5">
            <graphic yoff="40.00" x="460.00" y="700.00" id="397" net="1" show="0" grparent="398" state="1" pen="0,0,0" brush="255,255,255"/>
            <graphic yoff="40.00" x="440.00" y="1220.00" id="433" net="1" show="0" grparent="434" state="1" pen="0,0,0" brush="255,255,255"/>
            <graphic yoff="40.00" x="940.00" y="360.00" id="444" net="1" show="0" grparent="445" state="1" pen="0,0,0" brush="255,255,255"/>
            <graphic yoff="40.00" x="1080.00" y="640.00" id="455" net="1" show="0" grparent="456" state="1" pen="0,0,0" brush="255,255,255"/>
            <graphic yoff="40.00" x="900.00" y="800.00" id="466" net="1" show="0" grparent="467" state="1" pen="0,0,0" brush="255,255,255"/>
          </graphics>
        </attribute>
        <graphics count="5">
          <graphic x="460.00" y="660.00" id="398" net="1" show="1" w="20.00" h="20.00" state="1" pen="0,0,0" brush="255,255,255"/>
          <graphic x="440.00" y="1180.00" id="434" net="1" show="1" w="20.00" h="20.00" state="1" pen="0,0,0" brush="255,255,255"/>
          <graphic x="940.00" y="320.00" id="445" net="1" show="1" w="20.00" h="20.00" state="1" pen="0,0,0" brush="255,255,255"/>
          <graphic x="1080.00" y="600.00" id="456" net="1" show="1" w="20.00" h="20.00" state="1" pen="0,0,0" brush="255,255,255"/>
          <graphic x="900.00" y="760.00" id="467" net="1" show="1" w="20.00" h="20.00" state="1" pen="0,0,0" brush="255,255,255"/>
        </graphics>
      </node>
      <node id="480" net="1">
        <attribute name="Name" id="481" net="1">
          <![CDATA[hepcidin_and_Fpn]]>
          <graphics count="1">
            <graphic xoff="0.00" yoff="20.00" x="520.00" y="720.00" id="482" net="1" show="1" grparent="490" state="1" pen="0,0,0" brush="255,255,255"/>
          </graphics>
        </attribute>
        <attribute name="ID" id="483" net="1">
          <![CDATA[6]]>
          <graphics count="1">
            <graphic xoff="25.00" yoff="20.00" x="545.00" y="720.00" id="484" net="1" show="0" grparent="490" state="1" pen="0,0,0" brush="255,255,255"/>
          </graphics>
        </attribute>
        <attribute name="Marking" id="485" net="1">
          <![CDATA[0]]>
          <graphics count="1">
            <graphic x="520.00" y="700.00" id="486" net="1" show="1" grparent="490" state="1" pen="0,0,0" brush="255,255,255"/>
          </graphics>
        </attribute>
        <attribute name="Logic" id="487" net="1">
          <![CDATA[0]]>
          <graphics count="0"/>
        </attribute>
        <attribute name="Comment" id="488" net="1">
          <![CDATA[]]>
          <graphics count="1">
            <graphic yoff="40.00" x="520.00" y="740.00" id="489" net="1" show="0" grparent="490" state="1" pen="0,0,0" brush="255,255,255"/>
          </graphics>
        </attribute>
        <graphics count="1">
          <graphic x="520.00" y="700.00" id="490" net="1" show="1" w="20.00" h="20.00" state="1" pen="0,0,0" brush="255,255,255"/>
        </graphics>
      </node>
      <node id="491" net="1">
        <attribute name="Name" id="492" net="1">
          <![CDATA[JAK2]]>
          <graphics count="1">
            <graphic xoff="0.00" yoff="20.00" x="480.00" y="780.00" id="493" net="1" show="1" grparent="501" state="1" pen="0,0,0" brush="255,255,255"/>
          </graphics>
        </attribute>
        <attribute name="ID" id="494" net="1">
          <![CDATA[7]]>
          <graphics count="1">
            <graphic xoff="25.00" yoff="20.00" x="505.00" y="780.00" id="495" net="1" show="0" grparent="501" state="1" pen="0,0,0" brush="255,255,255"/>
          </graphics>
        </attribute>
        <attribute name="Marking" id="496" net="1">
          <![CDATA[0]]>
          <graphics count="1">
            <graphic x="480.00" y="760.00" id="497" net="1" show="1" grparent="501" state="1" pen="0,0,0" brush="255,255,255"/>
          </graphics>
        </attribute>
        <attribute name="Logic" id="498" net="1">
          <![CDATA[0]]>
          <graphics count="0"/>
        </attribute>
        <attribute name="Comment" id="499" net="1">
          <![CDATA[]]>
          <graphics count="1">
            <graphic yoff="40.00" x="480.00" y="800.00" id="500" net="1" show="0" grparent="501" state="1" pen="0,0,0" brush="255,255,255"/>
          </graphics>
        </attribute>
        <graphics count="1">
          <graphic x="480.00" y="760.00" id="501" net="1" show="1" w="20.00" h="20.00" state="1" pen="0,0,0" brush="255,255,255"/>
        </graphics>
      </node>
      <node id="502" net="1">
        <attribute name="Name" id="503" net="1">
          <![CDATA[hepcidin_Fpn_and_JAK2]]>
          <graphics count="1">
            <graphic xoff="0.00" yoff="20.00" x="520.00" y="820.00" id="504" net="1" show="1" grparent="512" state="1" pen="0,0,0" brush="255,255,255"/>
          </graphics>
        </attribute>
        <attribute name="ID" id="505" net="1">
          <![CDATA[8]]>
          <graphics count="1">
            <graphic xoff="25.00" yoff="20.00" x="545.00" y="820.00" id="506" net="1" show="0" grparent="512" state="1" pen="0,0,0" brush="255,255,255"/>
          </graphics>
        </attribute>
        <attribute name="Marking" id="507" net="1">
          <![CDATA[0]]>
          <graphics count="1">
            <graphic x="520.00" y="800.00" id="508" net="1" show="1" grparent="512" state="1" pen="0,0,0" brush="255,255,255"/>
          </graphics>
        </attribute>
        <attribute name="Logic" id="509" net="1">
          <![CDATA[0]]>
          <graphics count="0"/>
        </attribute>
        <attribute name="Comment" id="510" net="1">
          <![CDATA[]]>
          <graphics count="1">
            <graphic yoff="40.00" x="520.00" y="840.00" id="511" net="1" show="0" grparent="512" state="1" pen="0,0,0" brush="255,255,255"/>
          </graphics>
        </attribute>
        <graphics count="1">
          <graphic x="520.00" y="800.00" id="512" net="1" show="1" w="20.00" h="20.00" state="1" pen="0,0,0" brush="255,255,255"/>
        </graphics>
      </node>
      <node id="513" net="1">
        <attribute name="Name" id="514" net="1">
          <![CDATA[phosphorylated_Fpn]]>
          <graphics count="1">
            <graphic xoff="0.00" yoff="20.00" x="520.00" y="900.00" id="515" net="1" show="1" grparent="523" state="1" pen="0,0,0" brush="255,255,255"/>
          </graphics>
        </attribute>
        <attribute name="ID" id="516" net="1">
          <![CDATA[9]]>
          <graphics count="1">
            <graphic xoff="25.00" yoff="20.00" x="545.00" y="900.00" id="517" net="1" show="0" grparent="523" state="1" pen="0,0,0" brush="255,255,255"/>
          </graphics>
        </attribute>
        <attribute name="Marking" id="518" net="1">
          <![CDATA[0]]>
          <graphics count="1">
            <graphic x="520.00" y="880.00" id="519" net="1" show="1" grparent="523" state="1" pen="0,0,0" brush="255,255,255"/>
          </graphics>
        </attribute>
        <attribute name="Logic" id="520" net="1">
          <![CDATA[0]]>
          <graphics count="0"/>
        </attribute>
        <attribute name="Comment" id="521" net="1">
          <![CDATA[]]>
          <graphics count="1">
            <graphic yoff="40.00" x="520.00" y="920.00" id="522" net="1" show="0" grparent="523" state="1" pen="0,0,0" brush="255,255,255"/>
          </graphics>
        </attribute>
        <graphics count="1">
          <graphic x="520.00" y="880.00" id="523" net="1" show="1" w="20.00" h="20.00" state="1" pen="0,0,0" brush="255,255,255"/>
        </graphics>
      </node>
      <node id="524" net="1">
        <attribute name="Name" id="525" net="1">
          <![CDATA[Fpn_in_cytoplasm]]>
          <graphics count="1">
            <graphic xoff="0.00" yoff="20.00" x="520.00" y="980.00" id="526" net="1" show="1" grparent="534" state="1" pen="0,0,0" brush="255,255,255"/>
          </graphics>
        </attribute>
        <attribute name="ID" id="527" net="1">
          <![CDATA[10]]>
          <graphics count="1">
            <graphic xoff="25.00" yoff="20.00" x="545.00" y="980.00" id="528" net="1" show="0" grparent="534" state="1" pen="0,0,0" brush="255,255,255"/>
          </graphics>
        </attribute>
        <attribute name="Marking" id="529" net="1">
          <![CDATA[0]]>
          <graphics count="1">
            <graphic x="520.00" y="960.00" id="530" net="1" show="1" grparent="534" state="1" pen="0,0,0" brush="255,255,255"/>
          </graphics>
        </attribute>
        <attribute name="Logic" id="531" net="1">
          <![CDATA[0]]>
          <graphics count="0"/>
        </attribute>
        <attribute name="Comment" id="532" net="1">
          <![CDATA[]]>
          <graphics count="1">
            <graphic yoff="40.00" x="520.00" y="1000.00" id="533" net="1" show="0" grparent="534" state="1" pen="0,0,0" brush="255,255,255"/>
          </graphics>
        </attribute>
        <graphics count="1">
          <graphic x="520.00" y="960.00" id="534" net="1" show="1" w="20.00" h="20.00" state="1" pen="0,0,0" brush="255,255,255"/>
        </graphics>
      </node>
      <node id="535" net="1">
        <attribute name="Name" id="536" net="1">
          <![CDATA[dephospgorylated_Fpn]]>
          <graphics count="1">
            <graphic xoff="0.00" yoff="20.00" x="520.00" y="1060.00" id="537" net="1" show="1" grparent="545" state="1" pen="0,0,0" brush="255,255,255"/>
          </graphics>
        </attribute>
        <attribute name="ID" id="538" net="1">
          <![CDATA[11]]>
          <graphics count="1">
            <graphic xoff="25.00" yoff="20.00" x="545.00" y="1060.00" id="539" net="1" show="0" grparent="545" state="1" pen="0,0,0" brush="255,255,255"/>
          </graphics>
        </attribute>
        <attribute name="Marking" id="540" net="1">
          <![CDATA[0]]>
          <graphics count="1">
            <graphic x="520.00" y="1040.00" id="541" net="1" show="1" grparent="545" state="1" pen="0,0,0" brush="255,255,255"/>
          </graphics>
        </attribute>
        <attribute name="Logic" id="542" net="1">
          <![CDATA[0]]>
          <graphics count="0"/>
        </attribute>
        <attribute name="Comment" id="543" net="1">
          <![CDATA[]]>
          <graphics count="1">
            <graphic yoff="40.00" x="520.00" y="1080.00" id="544" net="1" show="0" grparent="545" state="1" pen="0,0,0" brush="255,255,255"/>
          </graphics>
        </attribute>
        <graphics count="1">
          <graphic x="520.00" y="1040.00" id="545" net="1" show="1" w="20.00" h="20.00" state="1" pen="0,0,0" brush="255,255,255"/>
        </graphics>
      </node>
      <node id="546" net="1">
        <attribute name="Name" id="547" net="1">
          <![CDATA[ubiquitin_protein_E3]]>
          <graphics count="1">
            <graphic xoff="0.00" yoff="20.00" x="440.00" y="1100.00" id="548" net="1" show="1" grparent="556" state="1" pen="0,0,0" brush="255,255,255"/>
          </graphics>
        </attribute>
        <attribute name="ID" id="549" net="1">
          <![CDATA[12]]>
          <graphics count="1">
            <graphic xoff="25.00" yoff="20.00" x="465.00" y="1100.00" id="550" net="1" show="0" grparent="556" state="1" pen="0,0,0" brush="255,255,255"/>
          </graphics>
        </attribute>
        <attribute name="Marking" id="551" net="1">
          <![CDATA[0]]>
          <graphics count="1">
            <graphic x="440.00" y="1080.00" id="552" net="1" show="1" grparent="556" state="1" pen="0,0,0" brush="255,255,255"/>
          </graphics>
        </attribute>
        <attribute name="Logic" id="553" net="1">
          <![CDATA[0]]>
          <graphics count="0"/>
        </attribute>
        <attribute name="Comment" id="554" net="1">
          <![CDATA[]]>
          <graphics count="1">
            <graphic yoff="40.00" x="440.00" y="1120.00" id="555" net="1" show="0" grparent="556" state="1" pen="0,0,0" brush="255,255,255"/>
          </graphics>
        </attribute>
        <graphics count="1">
          <graphic x="440.00" y="1080.00" id="556" net="1" show="1" w="20.00" h="20.00" state="1" pen="0,0,0" brush="255,255,255"/>
        </graphics>
      </node>
      <node id="557" net="1">
        <attribute name="Name" id="558" net="1">
          <![CDATA[ubiquitinated_Fpn]]>
          <graphics count="1">
            <graphic xoff="0.00" yoff="20.00" x="520.00" y="1140.00" id="559" net="1" show="1" grparent="567" state="1" pen="0,0,0" brush="255,255,255"/>
          </graphics>
        </attribute>
        <attribute name="ID" id="560" net="1">
          <![CDATA[13]]>
          <graphics count="1">
            <graphic xoff="25.00" yoff="20.00" x="545.00" y="1140.00" id="561" net="1" show="0" grparent="567" state="1" pen="0,0,0" brush="255,255,255"/>
          </graphics>
        </attribute>
        <attribute name="Marking" id="562" net="1">
          <![CDATA[0]]>
          <graphics count="1">
            <graphic x="520.00" y="1120.00" id="563" net="1" show="1" grparent="567" state="1" pen="0,0,0" brush="255,255,255"/>
          </graphics>
        </attribute>
        <attribute name="Logic" id="564" net="1">
          <![CDATA[0]]>
          <graphics count="0"/>
        </attribute>
        <attribute name="Comment" id="565" net="1">
          <![CDATA[]]>
          <graphics count="1">
            <graphic yoff="40.00" x="520.00" y="1160.00" id="566" net="1" show="0" grparent="567" state="1" pen="0,0,0" brush="255,255,255"/>
          </graphics>
        </attribute>
        <graphics count="1">
          <graphic x="520.00" y="1120.00" id="567" net="1" show="1" w="20.00" h="20.00" state="1" pen="0,0,0" brush="255,255,255"/>
        </graphics>
      </node>
      <node id="568" net="1">
        <attribute name="Name" id="569" net="1">
          <![CDATA[degradated_Fpn]]>
          <graphics count="1">
            <graphic xoff="0.00" yoff="20.00" x="520.00" y="1220.00" id="570" net="1" show="1" grparent="578" state="1" pen="0,0,0" brush="255,255,255"/>
          </graphics>
        </attribute>
        <attribute name="ID" id="571" net="1">
          <![CDATA[14]]>
          <graphics count="1">
            <graphic xoff="25.00" yoff="20.00" x="545.00" y="1220.00" id="572" net="1" show="0" grparent="578" state="1" pen="0,0,0" brush="255,255,255"/>
          </graphics>
        </attribute>
        <attribute name="Marking" id="573" net="1">
          <![CDATA[0]]>
          <graphics count="1">
            <graphic x="520.00" y="1200.00" id="574" net="1" show="1" grparent="578" state="1" pen="0,0,0" brush="255,255,255"/>
          </graphics>
        </attribute>
        <attribute name="Logic" id="575" net="1">
          <![CDATA[0]]>
          <graphics count="0"/>
        </attribute>
        <attribute name="Comment" id="576" net="1">
          <![CDATA[]]>
          <graphics count="1">
            <graphic yoff="40.00" x="520.00" y="1240.00" id="577" net="1" show="0" grparent="578" state="1" pen="0,0,0" brush="255,255,255"/>
          </graphics>
        </attribute>
        <graphics count="1">
          <graphic x="520.00" y="1200.00" id="578" net="1" show="1" w="20.00" h="20.00" state="1" pen="0,0,0" brush="255,255,255"/>
        </graphics>
      </node>
      <node id="579" net="1">
        <attribute name="Name" id="580" net="1">
          <![CDATA[blocked_iron_in_enterocytes_and_macrophages]]>
          <graphics count="1">
            <graphic xoff="0.00" yoff="20.00" x="520.00" y="1300.00" id="581" net="1" show="1" grparent="589" state="1" pen="0,0,0" brush="255,255,255"/>
          </graphics>
        </attribute>
        <attribute name="ID" id="582" net="1">
          <![CDATA[15]]>
          <graphics count="1">
            <graphic xoff="25.00" yoff="20.00" x="545.00" y="1300.00" id="583" net="1" show="0" grparent="589" state="1" pen="0,0,0" brush="255,255,255"/>
          </graphics>
        </attribute>
        <attribute name="Marking" id="584" net="1">
          <![CDATA[0]]>
          <graphics count="1">
            <graphic x="520.00" y="1280.00" id="585" net="1" show="1" grparent="589" state="1" pen="0,0,0" brush="255,255,255"/>
          </graphics>
        </attribute>
        <attribute name="Logic" id="586" net="1">
          <![CDATA[0]]>
          <graphics count="0"/>
        </attribute>
        <attribute name="Comment" id="587" net="1">
          <![CDATA[]]>
          <graphics count="1">
            <graphic yoff="40.00" x="520.00" y="1320.00" id="588" net="1" show="0" grparent="589" state="1" pen="0,0,0" brush="255,255,255"/>
          </graphics>
        </attribute>
        <graphics count="1">
          <graphic x="520.00" y="1280.00" id="589" net="1" show="1" w="20.00" h="20.00" state="1" pen="0,0,0" brush="255,255,255"/>
        </graphics>
      </node>
      <node id="590" net="1">
        <attribute name="Name" id="591" net="1">
          <![CDATA[enterocytes]]>
          <graphics count="1">
            <graphic xoff="0.00" yoff="20.00" x="620.00" y="520.00" id="592" net="1" show="1" grparent="600" state="1" pen="0,0,0" brush="255,255,255"/>
          </graphics>
        </attribute>
        <attribute name="ID" id="593" net="1">
          <![CDATA[16]]>
          <graphics count="1">
            <graphic xoff="25.00" yoff="20.00" x="645.00" y="520.00" id="594" net="1" show="0" grparent="600" state="1" pen="0,0,0" brush="255,255,255"/>
          </graphics>
        </attribute>
        <attribute name="Marking" id="595" net="1">
          <![CDATA[0]]>
          <graphics count="1">
            <graphic x="620.00" y="500.00" id="596" net="1" show="1" grparent="600" state="1" pen="0,0,0" brush="255,255,255"/>
          </graphics>
        </attribute>
        <attribute name="Logic" id="597" net="1">
          <![CDATA[0]]>
          <graphics count="0"/>
        </attribute>
        <attribute name="Comment" id="598" net="1">
          <![CDATA[]]>
          <graphics count="1">
            <graphic yoff="40.00" x="620.00" y="540.00" id="599" net="1" show="0" grparent="600" state="1" pen="0,0,0" brush="255,255,255"/>
          </graphics>
        </attribute>
        <graphics count="1">
          <graphic x="620.00" y="500.00" id="600" net="1" show="1" w="20.00" h="20.00" state="1" pen="0,0,0" brush="255,255,255"/>
        </graphics>
      </node>
      <node id="601" net="1" logic="1">
        <attribute name="Name" id="602" net="1">
          <![CDATA[iron_ion_Fe_III]]>
          <graphics count="2">
            <graphic xoff="0.00" yoff="20.00" x="620.00" y="320.00" id="603" net="1" show="1" grparent="611" state="1" pen="0,0,0" brush="255,255,255"/>
            <graphic xoff="0.00" yoff="20.00" x="1100.00" y="280.00" id="643" net="1" show="1" grparent="647" state="1" pen="0,0,0" brush="255,255,255"/>
          </graphics>
        </attribute>
        <attribute name="ID" id="604" net="1">
          <![CDATA[17]]>
          <graphics count="2">
            <graphic xoff="25.00" yoff="20.00" x="645.00" y="320.00" id="605" net="1" show="0" grparent="611" state="1" pen="0,0,0" brush="255,255,255"/>
            <graphic xoff="25.00" yoff="20.00" x="1125.00" y="280.00" id="644" net="1" show="0" grparent="647" state="1" pen="0,0,0" brush="255,255,255"/>
          </graphics>
        </attribute>
        <attribute name="Marking" id="606" net="1">
          <![CDATA[0]]>
          <graphics count="2">
            <graphic x="620.00" y="300.00" id="607" net="1" show="1" grparent="611" state="1" pen="0,0,0" brush="255,255,255"/>
            <graphic x="1100.00" y="260.00" id="645" net="1" show="1" grparent="647" state="1" pen="0,0,0" brush="255,255,255"/>
          </graphics>
        </attribute>
        <attribute name="Logic" id="608" net="1">
          <![CDATA[1]]>
          <graphics count="0"/>
        </attribute>
        <attribute name="Comment" id="609" net="1">
          <![CDATA[]]>
          <graphics count="2">
            <graphic yoff="40.00" x="620.00" y="340.00" id="610" net="1" show="0" grparent="611" state="1" pen="0,0,0" brush="255,255,255"/>
            <graphic yoff="40.00" x="1100.00" y="300.00" id="646" net="1" show="0" grparent="647" state="1" pen="0,0,0" brush="255,255,255"/>
          </graphics>
        </attribute>
        <graphics count="2">
          <graphic x="620.00" y="300.00" id="611" net="1" show="1" w="20.00" h="20.00" state="1" pen="0,0,0" brush="255,255,255"/>
          <graphic x="1100.00" y="260.00" id="647" net="1" show="1" w="20.00" h="20.00" state="1" pen="0,0,0" brush="255,255,255"/>
        </graphics>
      </node>
      <node id="660" net="1">
        <attribute name="Name" id="661" net="1">
          <![CDATA[duodental_cytochrome_B]]>
          <graphics count="1">
            <graphic xoff="0.00" yoff="20.00" x="540.00" y="340.00" id="662" net="1" show="1" grparent="670" state="1" pen="0,0,0" brush="255,255,255"/>
          </graphics>
        </attribute>
        <attribute name="ID" id="663" net="1">
          <![CDATA[18]]>
          <graphics count="1">
            <graphic xoff="25.00" yoff="20.00" x="565.00" y="340.00" id="664" net="1" show="0" grparent="670" state="1" pen="0,0,0" brush="255,255,255"/>
          </graphics>
        </attribute>
        <attribute name="Marking" id="665" net="1">
          <![CDATA[0]]>
          <graphics count="1">
            <graphic x="540.00" y="320.00" id="666" net="1" show="1" grparent="670" state="1" pen="0,0,0" brush="255,255,255"/>
          </graphics>
        </attribute>
        <attribute name="Logic" id="667" net="1">
          <![CDATA[0]]>
          <graphics count="0"/>
        </attribute>
        <attribute name="Comment" id="668" net="1">
          <![CDATA[]]>
          <graphics count="1">
            <graphic yoff="40.00" x="540.00" y="360.00" id="669" net="1" show="0" grparent="670" state="1" pen="0,0,0" brush="255,255,255"/>
          </graphics>
        </attribute>
        <graphics count="1">
          <graphic x="540.00" y="320.00" id="670" net="1" show="1" w="20.00" h="20.00" state="1" pen="0,0,0" brush="255,255,255"/>
        </graphics>
      </node>
      <node id="671" net="1" logic="1">
        <attribute name="Name" id="672" net="1">
          <![CDATA[DMT1]]>
          <graphics count="4">
            <graphic xoff="0.00" yoff="20.00" x="440.00" y="1280.00" id="673" net="1" show="1" grparent="681" state="1" pen="0,0,0" brush="255,255,255"/>
            <graphic xoff="0.00" yoff="20.00" x="520.00" y="460.00" id="713" net="1" show="1" grparent="717" state="1" pen="0,0,0" brush="255,255,255"/>
            <graphic xoff="0.00" yoff="20.00" x="1420.00" y="880.00" id="724" net="1" show="1" grparent="728" state="1" pen="0,0,0" brush="255,255,255"/>
            <graphic xoff="0.00" yoff="20.00" x="1000.00" y="780.00" id="735" net="1" show="1" grparent="739" state="1" pen="0,0,0" brush="255,255,255"/>
          </graphics>
        </attribute>
        <attribute name="ID" id="674" net="1">
          <![CDATA[19]]>
          <graphics count="4">
            <graphic xoff="25.00" yoff="20.00" x="465.00" y="1280.00" id="675" net="1" show="0" grparent="681" state="1" pen="0,0,0" brush="255,255,255"/>
            <graphic xoff="25.00" yoff="20.00" x="545.00" y="460.00" id="714" net="1" show="0" grparent="717" state="1" pen="0,0,0" brush="255,255,255"/>
            <graphic xoff="25.00" yoff="20.00" x="1445.00" y="880.00" id="725" net="1" show="0" grparent="728" state="1" pen="0,0,0" brush="255,255,255"/>
            <graphic xoff="25.00" yoff="20.00" x="1025.00" y="780.00" id="736" net="1" show="0" grparent="739" state="1" pen="0,0,0" brush="255,255,255"/>
          </graphics>
        </attribute>
        <attribute name="Marking" id="676" net="1">
          <![CDATA[0]]>
          <graphics count="4">
            <graphic x="440.00" y="1260.00" id="677" net="1" show="1" grparent="681" state="1" pen="0,0,0" brush="255,255,255"/>
            <graphic x="520.00" y="440.00" id="715" net="1" show="1" grparent="717" state="1" pen="0,0,0" brush="255,255,255"/>
            <graphic x="1420.00" y="860.00" id="726" net="1" show="1" grparent="728" state="1" pen="0,0,0" brush="255,255,255"/>
            <graphic x="1000.00" y="760.00" id="737" net="1" show="1" grparent="739" state="1" pen="0,0,0" brush="255,255,255"/>
          </graphics>
        </attribute>
        <attribute name="Logic" id="678" net="1">
          <![CDATA[1]]>
          <graphics count="0"/>
        </attribute>
        <attribute name="Comment" id="679" net="1">
          <![CDATA[]]>
          <graphics count="4">
            <graphic yoff="40.00" x="440.00" y="1300.00" id="680" net="1" show="0" grparent="681" state="1" pen="0,0,0" brush="255,255,255"/>
            <graphic yoff="40.00" x="520.00" y="480.00" id="716" net="1" show="0" grparent="717" state="1" pen="0,0,0" brush="255,255,255"/>
            <graphic yoff="40.00" x="1420.00" y="900.00" id="727" net="1" show="0" grparent="728" state="1" pen="0,0,0" brush="255,255,255"/>
            <graphic yoff="40.00" x="1000.00" y="800.00" id="738" net="1" show="0" grparent="739" state="1" pen="0,0,0" brush="255,255,255"/>
          </graphics>
        </attribute>
        <graphics count="4">
          <graphic x="440.00" y="1260.00" id="681" net="1" show="1" w="20.00" h="20.00" state="1" pen="0,0,0" brush="255,255,255"/>
          <graphic x="520.00" y="440.00" id="717" net="1" show="1" w="20.00" h="20.00" state="1" pen="0,0,0" brush="255,255,255"/>
          <graphic x="1420.00" y="860.00" id="728" net="1" show="1" w="20.00" h="20.00" state="1" pen="0,0,0" brush="255,255,255"/>
          <graphic x="1000.00" y="760.00" id="739" net="1" show="1" w="20.00" h="20.00" state="1" pen="0,0,0" brush="255,255,255"/>
        </graphics>
      </node>
      <node id="752" net="1">
        <attribute name="Name" id="753" net="1">
          <![CDATA[decreased_DMT1]]>
          <graphics count="1">
            <graphic xoff="0.00" yoff="20.00" x="480.00" y="1400.00" id="754" net="1" show="1" grparent="762" state="1" pen="0,0,0" brush="255,255,255"/>
          </graphics>
        </attribute>
        <attribute name="ID" id="755" net="1">
          <![CDATA[20]]>
          <graphics count="1">
            <graphic xoff="25.00" yoff="20.00" x="505.00" y="1400.00" id="756" net="1" show="0" grparent="762" state="1" pen="0,0,0" brush="255,255,255"/>
          </graphics>
        </attribute>
        <attribute name="Marking" id="757" net="1">
          <![CDATA[0]]>
          <graphics count="1">
            <graphic x="480.00" y="1380.00" id="758" net="1" show="1" grparent="762" state="1" pen="0,0,0" brush="255,255,255"/>
          </graphics>
        </attribute>
        <attribute name="Logic" id="759" net="1">
          <![CDATA[0]]>
          <graphics count="0"/>
        </attribute>
        <attribute name="Comment" id="760" net="1">
          <![CDATA[]]>
          <graphics count="1">
            <graphic yoff="40.00" x="480.00" y="1420.00" id="761" net="1" show="0" grparent="762" state="1" pen="0,0,0" brush="255,255,255"/>
          </graphics>
        </attribute>
        <graphics count="1">
          <graphic x="480.00" y="1380.00" id="762" net="1" show="1" w="20.00" h="20.00" state="1" pen="0,0,0" brush="255,255,255"/>
        </graphics>
      </node>
      <node id="763" net="1" logic="1">
        <attribute name="Name" id="764" net="1">
          <![CDATA[more_iron]]>
          <graphics count="5">
            <graphic xoff="0.00" yoff="20.00" x="800.00" y="480.00" id="765" net="1" show="1" grparent="773" state="1" pen="0,0,0" brush="255,255,255"/>
            <graphic xoff="0.00" yoff="20.00" x="740.00" y="940.00" id="805" net="1" show="1" grparent="809" state="1" pen="0,0,0" brush="255,255,255"/>
            <graphic xoff="0.00" yoff="20.00" x="740.00" y="1420.00" id="816" net="1" show="1" grparent="820" state="1" pen="0,0,0" brush="255,255,255"/>
            <graphic xoff="0.00" yoff="20.00" x="1380.00" y="1360.00" id="827" net="1" show="1" grparent="831" state="1" pen="0,0,0" brush="255,255,255"/>
            <graphic xoff="0.00" yoff="20.00" x="660.00" y="1220.00" id="838" net="1" show="1" grparent="842" state="1" pen="0,0,0" brush="255,255,255"/>
          </graphics>
        </attribute>
        <attribute name="ID" id="766" net="1">
          <![CDATA[21]]>
          <graphics count="5">
            <graphic xoff="25.00" yoff="20.00" x="825.00" y="480.00" id="767" net="1" show="0" grparent="773" state="1" pen="0,0,0" brush="255,255,255"/>
            <graphic xoff="25.00" yoff="20.00" x="765.00" y="940.00" id="806" net="1" show="0" grparent="809" state="1" pen="0,0,0" brush="255,255,255"/>
            <graphic xoff="25.00" yoff="20.00" x="765.00" y="1420.00" id="817" net="1" show="0" grparent="820" state="1" pen="0,0,0" brush="255,255,255"/>
            <graphic xoff="25.00" yoff="20.00" x="1405.00" y="1360.00" id="828" net="1" show="0" grparent="831" state="1" pen="0,0,0" brush="255,255,255"/>
            <graphic xoff="25.00" yoff="20.00" x="685.00" y="1220.00" id="839" net="1" show="0" grparent="842" state="1" pen="0,0,0" brush="255,255,255"/>
          </graphics>
        </attribute>
        <attribute name="Marking" id="768" net="1">
          <![CDATA[0]]>
          <graphics count="5">
            <graphic x="800.00" y="460.00" id="769" net="1" show="1" grparent="773" state="1" pen="0,0,0" brush="255,255,255"/>
            <graphic x="740.00" y="920.00" id="807" net="1" show="1" grparent="809" state="1" pen="0,0,0" brush="255,255,255"/>
            <graphic x="740.00" y="1400.00" id="818" net="1" show="1" grparent="820" state="1" pen="0,0,0" brush="255,255,255"/>
            <graphic x="1380.00" y="1340.00" id="829" net="1" show="1" grparent="831" state="1" pen="0,0,0" brush="255,255,255"/>
            <graphic x="660.00" y="1200.00" id="840" net="1" show="1" grparent="842" state="1" pen="0,0,0" brush="255,255,255"/>
          </graphics>
        </attribute>
        <attribute name="Logic" id="770" net="1">
          <![CDATA[1]]>
          <graphics count="0"/>
        </attribute>
        <attribute name="Comment" id="771" net="1">
          <![CDATA[]]>
          <graphics count="5">
            <graphic yoff="40.00" x="800.00" y="500.00" id="772" net="1" show="0" grparent="773" state="1" pen="0,0,0" brush="255,255,255"/>
            <graphic yoff="40.00" x="740.00" y="960.00" id="808" net="1" show="0" grparent="809" state="1" pen="0,0,0" brush="255,255,255"/>
            <graphic yoff="40.00" x="740.00" y="1440.00" id="819" net="1" show="0" grparent="820" state="1" pen="0,0,0" brush="255,255,255"/>
            <graphic yoff="40.00" x="1380.00" y="1380.00" id="830" net="1" show="0" grparent="831" state="1" pen="0,0,0" brush="255,255,255"/>
            <graphic yoff="40.00" x="660.00" y="1240.00" id="841" net="1" show="0" grparent="842" state="1" pen="0,0,0" brush="255,255,255"/>
          </graphics>
        </attribute>
        <graphics count="5">
          <graphic x="800.00" y="460.00" id="773" net="1" show="1" w="20.00" h="20.00" state="1" pen="0,0,0" brush="255,255,255"/>
          <graphic x="740.00" y="920.00" id="809" net="1" show="1" w="20.00" h="20.00" state="1" pen="0,0,0" brush="255,255,255"/>
          <graphic x="740.00" y="1400.00" id="820" net="1" show="1" w="20.00" h="20.00" state="1" pen="0,0,0" brush="255,255,255"/>
          <graphic x="1380.00" y="1340.00" id="831" net="1" show="1" w="20.00" h="20.00" state="1" pen="0,0,0" brush="255,255,255"/>
          <graphic x="660.00" y="1200.00" id="842" net="1" show="1" w="20.00" h="20.00" state="1" pen="0,0,0" brush="255,255,255"/>
        </graphics>
      </node>
      <node id="855" net="1">
        <attribute name="Name" id="856" net="1">
          <![CDATA[reactive_oxygen_species]]>
          <graphics count="1">
            <graphic xoff="0.00" yoff="20.00" x="720.00" y="380.00" id="857" net="1" show="1" grparent="865" state="1" pen="0,0,0" brush="255,255,255"/>
          </graphics>
        </attribute>
        <attribute name="ID" id="858" net="1">
          <![CDATA[22]]>
          <graphics count="1">
            <graphic xoff="25.00" yoff="20.00" x="745.00" y="380.00" id="859" net="1" show="0" grparent="865" state="1" pen="0,0,0" brush="255,255,255"/>
          </graphics>
        </attribute>
        <attribute name="Marking" id="860" net="1">
          <![CDATA[0]]>
          <graphics count="1">
            <graphic x="720.00" y="360.00" id="861" net="1" show="1" grparent="865" state="1" pen="0,0,0" brush="255,255,255"/>
          </graphics>
        </attribute>
        <attribute name="Logic" id="862" net="1">
          <![CDATA[0]]>
          <graphics count="0"/>
        </attribute>
        <attribute name="Comment" id="863" net="1">
          <![CDATA[]]>
          <graphics count="1">
            <graphic yoff="40.00" x="720.00" y="400.00" id="864" net="1" show="0" grparent="865" state="1" pen="0,0,0" brush="255,255,255"/>
          </graphics>
        </attribute>
        <graphics count="1">
          <graphic x="720.00" y="360.00" id="865" net="1" show="1" w="20.00" h="20.00" state="1" pen="0,0,0" brush="255,255,255"/>
        </graphics>
      </node>
      <node id="866" net="1">
        <attribute name="Name" id="867" net="1">
          <![CDATA[exported_iron]]>
          <graphics count="1">
            <graphic xoff="0.00" yoff="20.00" x="800.00" y="340.00" id="868" net="1" show="1" grparent="876" state="1" pen="0,0,0" brush="255,255,255"/>
          </graphics>
        </attribute>
        <attribute name="ID" id="869" net="1">
          <![CDATA[23]]>
          <graphics count="1">
            <graphic xoff="25.00" yoff="20.00" x="825.00" y="340.00" id="870" net="1" show="0" grparent="876" state="1" pen="0,0,0" brush="255,255,255"/>
          </graphics>
        </attribute>
        <attribute name="Marking" id="871" net="1">
          <![CDATA[0]]>
          <graphics count="1">
            <graphic x="800.00" y="320.00" id="872" net="1" show="1" grparent="876" state="1" pen="0,0,0" brush="255,255,255"/>
          </graphics>
        </attribute>
        <attribute name="Logic" id="873" net="1">
          <![CDATA[0]]>
          <graphics count="0"/>
        </attribute>
        <attribute name="Comment" id="874" net="1">
          <![CDATA[]]>
          <graphics count="1">
            <graphic yoff="40.00" x="800.00" y="360.00" id="875" net="1" show="0" grparent="876" state="1" pen="0,0,0" brush="255,255,255"/>
          </graphics>
        </attribute>
        <graphics count="1">
          <graphic x="800.00" y="320.00" id="876" net="1" show="1" w="20.00" h="20.00" state="1" pen="0,0,0" brush="255,255,255"/>
        </graphics>
      </node>
      <node id="877" net="1">
        <attribute name="Name" id="878" net="1">
          <![CDATA[unabsorbed_iron]]>
          <graphics count="1">
            <graphic xoff="0.00" yoff="20.00" x="900.00" y="280.00" id="879" net="1" show="1" grparent="887" state="1" pen="0,0,0" brush="255,255,255"/>
          </graphics>
        </attribute>
        <attribute name="ID" id="880" net="1">
          <![CDATA[24]]>
          <graphics count="1">
            <graphic xoff="25.00" yoff="20.00" x="925.00" y="280.00" id="881" net="1" show="0" grparent="887" state="1" pen="0,0,0" brush="255,255,255"/>
          </graphics>
        </attribute>
        <attribute name="Marking" id="882" net="1">
          <![CDATA[0]]>
          <graphics count="1">
            <graphic x="900.00" y="260.00" id="883" net="1" show="1" grparent="887" state="1" pen="0,0,0" brush="255,255,255"/>
          </graphics>
        </attribute>
        <attribute name="Logic" id="884" net="1">
          <![CDATA[0]]>
          <graphics count="0"/>
        </attribute>
        <attribute name="Comment" id="885" net="1">
          <![CDATA[]]>
          <graphics count="1">
            <graphic yoff="40.00" x="900.00" y="300.00" id="886" net="1" show="0" grparent="887" state="1" pen="0,0,0" brush="255,255,255"/>
          </graphics>
        </attribute>
        <graphics count="1">
          <graphic x="900.00" y="260.00" id="887" net="1" show="1" w="20.00" h="20.00" state="1" pen="0,0,0" brush="255,255,255"/>
        </graphics>
      </node>
      <node id="888" net="1">
        <attribute name="Name" id="889" net="1">
          <![CDATA[iron_ion_Fe_II_on_surface_of_enterocytes]]>
          <graphics count="1">
            <graphic xoff="0.00" yoff="20.00" x="980.00" y="220.00" id="890" net="1" show="1" grparent="898" state="1" pen="0,0,0" brush="255,255,255"/>
          </graphics>
        </attribute>
        <attribute name="ID" id="891" net="1">
          <![CDATA[25]]>
          <graphics count="1">
            <graphic xoff="25.00" yoff="20.00" x="1005.00" y="220.00" id="892" net="1" show="0" grparent="898" state="1" pen="0,0,0" brush="255,255,255"/>
          </graphics>
        </attribute>
        <attribute name="Marking" id="893" net="1">
          <![CDATA[0]]>
          <graphics count="1">
            <graphic x="980.00" y="200.00" id="894" net="1" show="1" grparent="898" state="1" pen="0,0,0" brush="255,255,255"/>
          </graphics>
        </attribute>
        <attribute name="Logic" id="895" net="1">
          <![CDATA[0]]>
          <graphics count="0"/>
        </attribute>
        <attribute name="Comment" id="896" net="1">
          <![CDATA[]]>
          <graphics count="1">
            <graphic yoff="40.00" x="980.00" y="240.00" id="897" net="1" show="0" grparent="898" state="1" pen="0,0,0" brush="255,255,255"/>
          </graphics>
        </attribute>
        <graphics count="1">
          <graphic x="980.00" y="200.00" id="898" net="1" show="1" w="20.00" h="20.00" state="1" pen="0,0,0" brush="255,255,255"/>
        </graphics>
      </node>
      <node id="899" net="1">
        <attribute name="Name" id="900" net="1">
          <![CDATA[hephaestin]]>
          <graphics count="1">
            <graphic xoff="0.00" yoff="20.00" x="1300.00" y="220.00" id="901" net="1" show="1" grparent="909" state="1" pen="0,0,0" brush="255,255,255"/>
          </graphics>
        </attribute>
        <attribute name="ID" id="902" net="1">
          <![CDATA[26]]>
          <graphics count="1">
            <graphic xoff="25.00" yoff="20.00" x="1325.00" y="220.00" id="903" net="1" show="0" grparent="909" state="1" pen="0,0,0" brush="255,255,255"/>
          </graphics>
        </attribute>
        <attribute name="Marking" id="904" net="1">
          <![CDATA[0]]>
          <graphics count="1">
            <graphic x="1300.00" y="200.00" id="905" net="1" show="1" grparent="909" state="1" pen="0,0,0" brush="255,255,255"/>
          </graphics>
        </attribute>
        <attribute name="Logic" id="906" net="1">
          <![CDATA[0]]>
          <graphics count="0"/>
        </attribute>
        <attribute name="Comment" id="907" net="1">
          <![CDATA[]]>
          <graphics count="1">
            <graphic yoff="40.00" x="1300.00" y="240.00" id="908" net="1" show="0" grparent="909" state="1" pen="0,0,0" brush="255,255,255"/>
          </graphics>
        </attribute>
        <graphics count="1">
          <graphic x="1300.00" y="200.00" id="909" net="1" show="1" w="20.00" h="20.00" state="1" pen="0,0,0" brush="255,255,255"/>
        </graphics>
      </node>
      <node id="910" net="1">
        <attribute name="Name" id="911" net="1">
          <![CDATA[iron_from_enterocytes_and_Tf_complex]]>
          <graphics count="1">
            <graphic xoff="0.00" yoff="20.00" x="1100.00" y="380.00" id="912" net="1" show="1" grparent="920" state="1" pen="0,0,0" brush="255,255,255"/>
          </graphics>
        </attribute>
        <attribute name="ID" id="913" net="1">
          <![CDATA[27]]>
          <graphics count="1">
            <graphic xoff="25.00" yoff="20.00" x="1125.00" y="380.00" id="914" net="1" show="0" grparent="920" state="1" pen="0,0,0" brush="255,255,255"/>
          </graphics>
        </attribute>
        <attribute name="Marking" id="915" net="1">
          <![CDATA[0]]>
          <graphics count="1">
            <graphic x="1100.00" y="360.00" id="916" net="1" show="1" grparent="920" state="1" pen="0,0,0" brush="255,255,255"/>
          </graphics>
        </attribute>
        <attribute name="Logic" id="917" net="1">
          <![CDATA[0]]>
          <graphics count="0"/>
        </attribute>
        <attribute name="Comment" id="918" net="1">
          <![CDATA[]]>
          <graphics count="1">
            <graphic yoff="40.00" x="1100.00" y="400.00" id="919" net="1" show="0" grparent="920" state="1" pen="0,0,0" brush="255,255,255"/>
          </graphics>
        </attribute>
        <graphics count="1">
          <graphic x="1100.00" y="360.00" id="920" net="1" show="1" w="20.00" h="20.00" state="1" pen="0,0,0" brush="255,255,255"/>
        </graphics>
      </node>
      <node id="921" net="1" logic="1">
        <attribute name="Name" id="922" net="1">
          <![CDATA[transferrin_receptor_protein_1]]>
          <graphics count="5">
            <graphic xoff="0.00" yoff="20.00" x="1380.00" y="360.00" id="923" net="1" show="1" grparent="931" state="1" pen="0,0,0" brush="255,255,255"/>
            <graphic xoff="0.00" yoff="20.00" x="1220.00" y="820.00" id="963" net="1" show="1" grparent="967" state="1" pen="0,0,0" brush="255,255,255"/>
            <graphic xoff="0.00" yoff="20.00" x="1040.00" y="820.00" id="974" net="1" show="1" grparent="978" state="1" pen="0,0,0" brush="255,255,255"/>
            <graphic xoff="0.00" yoff="20.00" x="880.00" y="840.00" id="985" net="1" show="1" grparent="989" state="1" pen="0,0,0" brush="255,255,255"/>
            <graphic xoff="0.00" yoff="20.00" x="620.00" y="1000.00" id="996" net="1" show="1" grparent="1000" state="1" pen="0,0,0" brush="255,255,255"/>
          </graphics>
        </attribute>
        <attribute name="ID" id="924" net="1">
          <![CDATA[28]]>
          <graphics count="5">
            <graphic xoff="25.00" yoff="20.00" x="1405.00" y="360.00" id="925" net="1" show="0" grparent="931" state="1" pen="0,0,0" brush="255,255,255"/>
            <graphic xoff="25.00" yoff="20.00" x="1245.00" y="820.00" id="964" net="1" show="0" grparent="967" state="1" pen="0,0,0" brush="255,255,255"/>
            <graphic xoff="25.00" yoff="20.00" x="1065.00" y="820.00" id="975" net="1" show="0" grparent="978" state="1" pen="0,0,0" brush="255,255,255"/>
            <graphic xoff="25.00" yoff="20.00" x="905.00" y="840.00" id="986" net="1" show="0" grparent="989" state="1" pen="0,0,0" brush="255,255,255"/>
            <graphic xoff="25.00" yoff="20.00" x="645.00" y="1000.00" id="997" net="1" show="0" grparent="1000" state="1" pen="0,0,0" brush="255,255,255"/>
          </graphics>
        </attribute>
        <attribute name="Marking" id="926" net="1">
          <![CDATA[0]]>
          <graphics count="5">
            <graphic x="1380.00" y="340.00" id="927" net="1" show="1" grparent="931" state="1" pen="0,0,0" brush="255,255,255"/>
            <graphic x="1220.00" y="800.00" id="965" net="1" show="1" grparent="967" state="1" pen="0,0,0" brush="255,255,255"/>
            <graphic x="1040.00" y="800.00" id="976" net="1" show="1" grparent="978" state="1" pen="0,0,0" brush="255,255,255"/>
            <graphic x="880.00" y="820.00" id="987" net="1" show="1" grparent="989" state="1" pen="0,0,0" brush="255,255,255"/>
            <graphic x="620.00" y="980.00" id="998" net="1" show="1" grparent="1000" state="1" pen="0,0,0" brush="255,255,255"/>
          </graphics>
        </attribute>
        <attribute name="Logic" id="928" net="1">
          <![CDATA[1]]>
          <graphics count="0"/>
        </attribute>
        <attribute name="Comment" id="929" net="1">
          <![CDATA[]]>
          <graphics count="5">
            <graphic yoff="40.00" x="1380.00" y="380.00" id="930" net="1" show="0" grparent="931" state="1" pen="0,0,0" brush="255,255,255"/>
            <graphic yoff="40.00" x="1220.00" y="840.00" id="966" net="1" show="0" grparent="967" state="1" pen="0,0,0" brush="255,255,255"/>
            <graphic yoff="40.00" x="1040.00" y="840.00" id="977" net="1" show="0" grparent="978" state="1" pen="0,0,0" brush="255,255,255"/>
            <graphic yoff="40.00" x="880.00" y="860.00" id="988" net="1" show="0" grparent="989" state="1" pen="0,0,0" brush="255,255,255"/>
            <graphic yoff="40.00" x="620.00" y="1020.00" id="999" net="1" show="0" grparent="1000" state="1" pen="0,0,0" brush="255,255,255"/>
          </graphics>
        </attribute>
        <graphics count="5">
          <graphic x="1380.00" y="340.00" id="931" net="1" show="1" w="20.00" h="20.00" state="1" pen="0,0,0" brush="255,255,255"/>
          <graphic x="1220.00" y="800.00" id="967" net="1" show="1" w="20.00" h="20.00" state="1" pen="0,0,0" brush="255,255,255"/>
          <graphic x="1040.00" y="800.00" id="978" net="1" show="1" w="20.00" h="20.00" state="1" pen="0,0,0" brush="255,255,255"/>
          <graphic x="880.00" y="820.00" id="989" net="1" show="1" w="20.00" h="20.00" state="1" pen="0,0,0" brush="255,255,255"/>
          <graphic x="620.00" y="980.00" id="1000" net="1" show="1" w="20.00" h="20.00" state="1" pen="0,0,0" brush="255,255,255"/>
        </graphics>
      </node>
      <node id="1013" net="1">
        <attribute name="Name" id="1014" net="1">
          <![CDATA[decreased_FBXL5]]>
          <graphics count="1">
            <graphic xoff="0.00" yoff="20.00" x="1340.00" y="520.00" id="1015" net="1" show="1" grparent="1023" state="1" pen="0,0,0" brush="255,255,255"/>
          </graphics>
        </attribute>
        <attribute name="ID" id="1016" net="1">
          <![CDATA[29]]>
          <graphics count="1">
            <graphic xoff="25.00" yoff="20.00" x="1365.00" y="520.00" id="1017" net="1" show="0" grparent="1023" state="1" pen="0,0,0" brush="255,255,255"/>
          </graphics>
        </attribute>
        <attribute name="Marking" id="1018" net="1">
          <![CDATA[0]]>
          <graphics count="1">
            <graphic x="1340.00" y="500.00" id="1019" net="1" show="1" grparent="1023" state="1" pen="0,0,0" brush="255,255,255"/>
          </graphics>
        </attribute>
        <attribute name="Logic" id="1020" net="1">
          <![CDATA[0]]>
          <graphics count="0"/>
        </attribute>
        <attribute name="Comment" id="1021" net="1">
          <![CDATA[]]>
          <graphics count="1">
            <graphic yoff="40.00" x="1340.00" y="540.00" id="1022" net="1" show="0" grparent="1023" state="1" pen="0,0,0" brush="255,255,255"/>
          </graphics>
        </attribute>
        <graphics count="1">
          <graphic x="1340.00" y="500.00" id="1023" net="1" show="1" w="20.00" h="20.00" state="1" pen="0,0,0" brush="255,255,255"/>
        </graphics>
      </node>
      <node id="1024" net="1">
        <attribute name="Name" id="1025" net="1">
          <![CDATA[FBXL5]]>
          <graphics count="1">
            <graphic xoff="0.00" yoff="20.00" x="960.00" y="520.00" id="1026" net="1" show="1" grparent="1034" state="1" pen="0,0,0" brush="255,255,255"/>
          </graphics>
        </attribute>
        <attribute name="ID" id="1027" net="1">
          <![CDATA[30]]>
          <graphics count="1">
            <graphic xoff="25.00" yoff="20.00" x="985.00" y="520.00" id="1028" net="1" show="0" grparent="1034" state="1" pen="0,0,0" brush="255,255,255"/>
          </graphics>
        </attribute>
        <attribute name="Marking" id="1029" net="1">
          <![CDATA[0]]>
          <graphics count="1">
            <graphic x="960.00" y="500.00" id="1030" net="1" show="1" grparent="1034" state="1" pen="0,0,0" brush="255,255,255"/>
          </graphics>
        </attribute>
        <attribute name="Logic" id="1031" net="1">
          <![CDATA[0]]>
          <graphics count="0"/>
        </attribute>
        <attribute name="Comment" id="1032" net="1">
          <![CDATA[]]>
          <graphics count="1">
            <graphic yoff="40.00" x="960.00" y="540.00" id="1033" net="1" show="0" grparent="1034" state="1" pen="0,0,0" brush="255,255,255"/>
          </graphics>
        </attribute>
        <graphics count="1">
          <graphic x="960.00" y="500.00" id="1034" net="1" show="1" w="20.00" h="20.00" state="1" pen="0,0,0" brush="255,255,255"/>
        </graphics>
      </node>
      <node id="1035" net="1">
        <attribute name="Name" id="1036" net="1">
          <![CDATA[IRP1_in_iron_deficiency]]>
          <graphics count="1">
            <graphic xoff="0.00" yoff="20.00" x="1420.00" y="580.00" id="1037" net="1" show="1" grparent="1045" state="1" pen="0,0,0" brush="255,255,255"/>
          </graphics>
        </attribute>
        <attribute name="ID" id="1038" net="1">
          <![CDATA[31]]>
          <graphics count="1">
            <graphic xoff="25.00" yoff="20.00" x="1445.00" y="580.00" id="1039" net="1" show="0" grparent="1045" state="1" pen="0,0,0" brush="255,255,255"/>
          </graphics>
        </attribute>
        <attribute name="Marking" id="1040" net="1">
          <![CDATA[0]]>
          <graphics count="1">
            <graphic x="1420.00" y="560.00" id="1041" net="1" show="1" grparent="1045" state="1" pen="0,0,0" brush="255,255,255"/>
          </graphics>
        </attribute>
        <attribute name="Logic" id="1042" net="1">
          <![CDATA[0]]>
          <graphics count="0"/>
        </attribute>
        <attribute name="Comment" id="1043" net="1">
          <![CDATA[]]>
          <graphics count="1">
            <graphic yoff="40.00" x="1420.00" y="600.00" id="1044" net="1" show="0" grparent="1045" state="1" pen="0,0,0" brush="255,255,255"/>
          </graphics>
        </attribute>
        <graphics count="1">
          <graphic x="1420.00" y="560.00" id="1045" net="1" show="1" w="20.00" h="20.00" state="1" pen="0,0,0" brush="255,255,255"/>
        </graphics>
      </node>
      <node id="1046" net="1">
        <attribute name="Name" id="1047" net="1">
          <![CDATA[apo_IRP1]]>
          <graphics count="1">
            <graphic xoff="0.00" yoff="20.00" x="1420.00" y="680.00" id="1048" net="1" show="1" grparent="1056" state="1" pen="0,0,0" brush="255,255,255"/>
          </graphics>
        </attribute>
        <attribute name="ID" id="1049" net="1">
          <![CDATA[32]]>
          <graphics count="1">
            <graphic xoff="25.00" yoff="20.00" x="1445.00" y="680.00" id="1050" net="1" show="0" grparent="1056" state="1" pen="0,0,0" brush="255,255,255"/>
          </graphics>
        </attribute>
        <attribute name="Marking" id="1051" net="1">
          <![CDATA[0]]>
          <graphics count="1">
            <graphic x="1420.00" y="660.00" id="1052" net="1" show="1" grparent="1056" state="1" pen="0,0,0" brush="255,255,255"/>
          </graphics>
        </attribute>
        <attribute name="Logic" id="1053" net="1">
          <![CDATA[0]]>
          <graphics count="0"/>
        </attribute>
        <attribute name="Comment" id="1054" net="1">
          <![CDATA[]]>
          <graphics count="1">
            <graphic yoff="40.00" x="1420.00" y="700.00" id="1055" net="1" show="0" grparent="1056" state="1" pen="0,0,0" brush="255,255,255"/>
          </graphics>
        </attribute>
        <graphics count="1">
          <graphic x="1420.00" y="660.00" id="1056" net="1" show="1" w="20.00" h="20.00" state="1" pen="0,0,0" brush="255,255,255"/>
        </graphics>
      </node>
      <node id="1057" net="1">
        <attribute name="Name" id="1058" net="1">
          <![CDATA[apo_IRP1_and_TfR1]]>
          <graphics count="1">
            <graphic xoff="0.00" yoff="20.00" x="1220.00" y="740.00" id="1059" net="1" show="1" grparent="1067" state="1" pen="0,0,0" brush="255,255,255"/>
          </graphics>
        </attribute>
        <attribute name="ID" id="1060" net="1">
          <![CDATA[33]]>
          <graphics count="1">
            <graphic xoff="25.00" yoff="20.00" x="1245.00" y="740.00" id="1061" net="1" show="0" grparent="1067" state="1" pen="0,0,0" brush="255,255,255"/>
          </graphics>
        </attribute>
        <attribute name="Marking" id="1062" net="1">
          <![CDATA[0]]>
          <graphics count="1">
            <graphic x="1220.00" y="720.00" id="1063" net="1" show="1" grparent="1067" state="1" pen="0,0,0" brush="255,255,255"/>
          </graphics>
        </attribute>
        <attribute name="Logic" id="1064" net="1">
          <![CDATA[0]]>
          <graphics count="0"/>
        </attribute>
        <attribute name="Comment" id="1065" net="1">
          <![CDATA[]]>
          <graphics count="1">
            <graphic yoff="40.00" x="1220.00" y="760.00" id="1066" net="1" show="0" grparent="1067" state="1" pen="0,0,0" brush="255,255,255"/>
          </graphics>
        </attribute>
        <graphics count="1">
          <graphic x="1220.00" y="720.00" id="1067" net="1" show="1" w="20.00" h="20.00" state="1" pen="0,0,0" brush="255,255,255"/>
        </graphics>
      </node>
      <node id="1068" net="1">
        <attribute name="Name" id="1069" net="1">
          <![CDATA[apo_IRP1_and_DMT1]]>
          <graphics count="1">
            <graphic xoff="0.00" yoff="20.00" x="1420.00" y="780.00" id="1070" net="1" show="1" grparent="1078" state="1" pen="0,0,0" brush="255,255,255"/>
          </graphics>
        </attribute>
        <attribute name="ID" id="1071" net="1">
          <![CDATA[34]]>
          <graphics count="1">
            <graphic xoff="25.00" yoff="20.00" x="1445.00" y="780.00" id="1072" net="1" show="0" grparent="1078" state="1" pen="0,0,0" brush="255,255,255"/>
          </graphics>
        </attribute>
        <attribute name="Marking" id="1073" net="1">
          <![CDATA[0]]>
          <graphics count="1">
            <graphic x="1420.00" y="760.00" id="1074" net="1" show="1" grparent="1078" state="1" pen="0,0,0" brush="255,255,255"/>
          </graphics>
        </attribute>
        <attribute name="Logic" id="1075" net="1">
          <![CDATA[0]]>
          <graphics count="0"/>
        </attribute>
        <attribute name="Comment" id="1076" net="1">
          <![CDATA[]]>
          <graphics count="1">
            <graphic yoff="40.00" x="1420.00" y="800.00" id="1077" net="1" show="0" grparent="1078" state="1" pen="0,0,0" brush="255,255,255"/>
          </graphics>
        </attribute>
        <graphics count="1">
          <graphic x="1420.00" y="760.00" id="1078" net="1" show="1" w="20.00" h="20.00" state="1" pen="0,0,0" brush="255,255,255"/>
        </graphics>
      </node>
      <node id="1079" net="1">
        <attribute name="Name" id="1080" net="1">
          <![CDATA[apo_IRP1_and_Ft]]>
          <graphics count="1">
            <graphic xoff="0.00" yoff="20.00" x="1240.00" y="680.00" id="1081" net="1" show="1" grparent="1089" state="1" pen="0,0,0" brush="255,255,255"/>
          </graphics>
        </attribute>
        <attribute name="ID" id="1082" net="1">
          <![CDATA[35]]>
          <graphics count="1">
            <graphic xoff="25.00" yoff="20.00" x="1265.00" y="680.00" id="1083" net="1" show="0" grparent="1089" state="1" pen="0,0,0" brush="255,255,255"/>
          </graphics>
        </attribute>
        <attribute name="Marking" id="1084" net="1">
          <![CDATA[0]]>
          <graphics count="1">
            <graphic x="1240.00" y="660.00" id="1085" net="1" show="1" grparent="1089" state="1" pen="0,0,0" brush="255,255,255"/>
          </graphics>
        </attribute>
        <attribute name="Logic" id="1086" net="1">
          <![CDATA[0]]>
          <graphics count="0"/>
        </attribute>
        <attribute name="Comment" id="1087" net="1">
          <![CDATA[]]>
          <graphics count="1">
            <graphic yoff="40.00" x="1240.00" y="700.00" id="1088" net="1" show="0" grparent="1089" state="1" pen="0,0,0" brush="255,255,255"/>
          </graphics>
        </attribute>
        <graphics count="1">
          <graphic x="1240.00" y="660.00" id="1089" net="1" show="1" w="20.00" h="20.00" state="1" pen="0,0,0" brush="255,255,255"/>
        </graphics>
      </node>
      <node id="1090" net="1">
        <attribute name="Name" id="1091" net="1">
          <![CDATA[apo_IRP1_and_Fpn]]>
          <graphics count="1">
            <graphic xoff="0.00" yoff="20.00" x="1260.00" y="620.00" id="1092" net="1" show="1" grparent="1100" state="1" pen="0,0,0" brush="255,255,255"/>
          </graphics>
        </attribute>
        <attribute name="ID" id="1093" net="1">
          <![CDATA[36]]>
          <graphics count="1">
            <graphic xoff="25.00" yoff="20.00" x="1285.00" y="620.00" id="1094" net="1" show="0" grparent="1100" state="1" pen="0,0,0" brush="255,255,255"/>
          </graphics>
        </attribute>
        <attribute name="Marking" id="1095" net="1">
          <![CDATA[0]]>
          <graphics count="1">
            <graphic x="1260.00" y="600.00" id="1096" net="1" show="1" grparent="1100" state="1" pen="0,0,0" brush="255,255,255"/>
          </graphics>
        </attribute>
        <attribute name="Logic" id="1097" net="1">
          <![CDATA[0]]>
          <graphics count="0"/>
        </attribute>
        <attribute name="Comment" id="1098" net="1">
          <![CDATA[]]>
          <graphics count="1">
            <graphic yoff="40.00" x="1260.00" y="640.00" id="1099" net="1" show="0" grparent="1100" state="1" pen="0,0,0" brush="255,255,255"/>
          </graphics>
        </attribute>
        <graphics count="1">
          <graphic x="1260.00" y="600.00" id="1100" net="1" show="1" w="20.00" h="20.00" state="1" pen="0,0,0" brush="255,255,255"/>
        </graphics>
      </node>
      <node id="1101" net="1">
        <attribute name="Name" id="1102" net="1">
          <![CDATA[IRP1_in_iron_overload]]>
          <graphics count="1">
            <graphic xoff="0.00" yoff="20.00" x="860.00" y="580.00" id="1103" net="1" show="1" grparent="1111" state="1" pen="0,0,0" brush="255,255,255"/>
          </graphics>
        </attribute>
        <attribute name="ID" id="1104" net="1">
          <![CDATA[37]]>
          <graphics count="1">
            <graphic xoff="25.00" yoff="20.00" x="885.00" y="580.00" id="1105" net="1" show="0" grparent="1111" state="1" pen="0,0,0" brush="255,255,255"/>
          </graphics>
        </attribute>
        <attribute name="Marking" id="1106" net="1">
          <![CDATA[0]]>
          <graphics count="1">
            <graphic x="860.00" y="560.00" id="1107" net="1" show="1" grparent="1111" state="1" pen="0,0,0" brush="255,255,255"/>
          </graphics>
        </attribute>
        <attribute name="Logic" id="1108" net="1">
          <![CDATA[0]]>
          <graphics count="0"/>
        </attribute>
        <attribute name="Comment" id="1109" net="1">
          <![CDATA[]]>
          <graphics count="1">
            <graphic yoff="40.00" x="860.00" y="600.00" id="1110" net="1" show="0" grparent="1111" state="1" pen="0,0,0" brush="255,255,255"/>
          </graphics>
        </attribute>
        <graphics count="1">
          <graphic x="860.00" y="560.00" id="1111" net="1" show="1" w="20.00" h="20.00" state="1" pen="0,0,0" brush="255,255,255"/>
        </graphics>
      </node>
      <node id="1112" net="1">
        <attribute name="Name" id="1113" net="1">
          <![CDATA[holo_IRP1]]>
          <graphics count="1">
            <graphic xoff="0.00" yoff="20.00" x="860.00" y="660.00" id="1114" net="1" show="1" grparent="1122" state="1" pen="0,0,0" brush="255,255,255"/>
          </graphics>
        </attribute>
        <attribute name="ID" id="1115" net="1">
          <![CDATA[38]]>
          <graphics count="1">
            <graphic xoff="25.00" yoff="20.00" x="885.00" y="660.00" id="1116" net="1" show="0" grparent="1122" state="1" pen="0,0,0" brush="255,255,255"/>
          </graphics>
        </attribute>
        <attribute name="Marking" id="1117" net="1">
          <![CDATA[0]]>
          <graphics count="1">
            <graphic x="860.00" y="640.00" id="1118" net="1" show="1" grparent="1122" state="1" pen="0,0,0" brush="255,255,255"/>
          </graphics>
        </attribute>
        <attribute name="Logic" id="1119" net="1">
          <![CDATA[0]]>
          <graphics count="0"/>
        </attribute>
        <attribute name="Comment" id="1120" net="1">
          <![CDATA[]]>
          <graphics count="1">
            <graphic yoff="40.00" x="860.00" y="680.00" id="1121" net="1" show="0" grparent="1122" state="1" pen="0,0,0" brush="255,255,255"/>
          </graphics>
        </attribute>
        <graphics count="1">
          <graphic x="860.00" y="640.00" id="1122" net="1" show="1" w="20.00" h="20.00" state="1" pen="0,0,0" brush="255,255,255"/>
        </graphics>
      </node>
      <node id="1123" net="1">
        <attribute name="Name" id="1124" net="1">
          <![CDATA[IRP2_in_iron_deficiency]]>
          <graphics count="1">
            <graphic xoff="0.00" yoff="20.00" x="1160.00" y="520.00" id="1125" net="1" show="1" grparent="1133" state="1" pen="0,0,0" brush="255,255,255"/>
          </graphics>
        </attribute>
        <attribute name="ID" id="1126" net="1">
          <![CDATA[39]]>
          <graphics count="1">
            <graphic xoff="25.00" yoff="20.00" x="1185.00" y="520.00" id="1127" net="1" show="0" grparent="1133" state="1" pen="0,0,0" brush="255,255,255"/>
          </graphics>
        </attribute>
        <attribute name="Marking" id="1128" net="1">
          <![CDATA[0]]>
          <graphics count="1">
            <graphic x="1160.00" y="500.00" id="1129" net="1" show="1" grparent="1133" state="1" pen="0,0,0" brush="255,255,255"/>
          </graphics>
        </attribute>
        <attribute name="Logic" id="1130" net="1">
          <![CDATA[0]]>
          <graphics count="0"/>
        </attribute>
        <attribute name="Comment" id="1131" net="1">
          <![CDATA[]]>
          <graphics count="1">
            <graphic yoff="40.00" x="1160.00" y="540.00" id="1132" net="1" show="0" grparent="1133" state="1" pen="0,0,0" brush="255,255,255"/>
          </graphics>
        </attribute>
        <graphics count="1">
          <graphic x="1160.00" y="500.00" id="1133" net="1" show="1" w="20.00" h="20.00" state="1" pen="0,0,0" brush="255,255,255"/>
        </graphics>
      </node>
      <node id="1134" net="1">
        <attribute name="Name" id="1135" net="1">
          <![CDATA[LIP]]>
          <graphics count="1">
            <graphic xoff="0.00" yoff="20.00" x="680.00" y="480.00" id="1136" net="1" show="1" grparent="1144" state="1" pen="0,0,0" brush="255,255,255"/>
          </graphics>
        </attribute>
        <attribute name="ID" id="1137" net="1">
          <![CDATA[40]]>
          <graphics count="1">
            <graphic xoff="25.00" yoff="20.00" x="705.00" y="480.00" id="1138" net="1" show="0" grparent="1144" state="1" pen="0,0,0" brush="255,255,255"/>
          </graphics>
        </attribute>
        <attribute name="Marking" id="1139" net="1">
          <![CDATA[0]]>
          <graphics count="1">
            <graphic x="680.00" y="460.00" id="1140" net="1" show="1" grparent="1144" state="1" pen="0,0,0" brush="255,255,255"/>
          </graphics>
        </attribute>
        <attribute name="Logic" id="1141" net="1">
          <![CDATA[0]]>
          <graphics count="0"/>
        </attribute>
        <attribute name="Comment" id="1142" net="1">
          <![CDATA[]]>
          <graphics count="1">
            <graphic yoff="40.00" x="680.00" y="500.00" id="1143" net="1" show="0" grparent="1144" state="1" pen="0,0,0" brush="255,255,255"/>
          </graphics>
        </attribute>
        <graphics count="1">
          <graphic x="680.00" y="460.00" id="1144" net="1" show="1" w="20.00" h="20.00" state="1" pen="0,0,0" brush="255,255,255"/>
        </graphics>
      </node>
      <node id="1145" net="1" logic="1">
        <attribute name="Name" id="1146" net="1">
          <![CDATA[gene_HAMP]]>
          <graphics count="3">
            <graphic xoff="0.00" yoff="20.00" x="600.00" y="600.00" id="1147" net="1" show="1" grparent="1155" state="1" pen="0,0,0" brush="255,255,255"/>
            <graphic xoff="0.00" yoff="20.00" x="900.00" y="1460.00" id="1187" net="1" show="1" grparent="1191" state="1" pen="0,0,0" brush="255,255,255"/>
            <graphic xoff="0.00" yoff="20.00" x="1220.00" y="1440.00" id="1198" net="1" show="1" grparent="1202" state="1" pen="0,0,0" brush="255,255,255"/>
          </graphics>
        </attribute>
        <attribute name="ID" id="1148" net="1">
          <![CDATA[41]]>
          <graphics count="3">
            <graphic xoff="25.00" yoff="20.00" x="625.00" y="600.00" id="1149" net="1" show="0" grparent="1155" state="1" pen="0,0,0" brush="255,255,255"/>
            <graphic xoff="25.00" yoff="20.00" x="925.00" y="1460.00" id="1188" net="1" show="0" grparent="1191" state="1" pen="0,0,0" brush="255,255,255"/>
            <graphic xoff="25.00" yoff="20.00" x="1245.00" y="1440.00" id="1199" net="1" show="0" grparent="1202" state="1" pen="0,0,0" brush="255,255,255"/>
          </graphics>
        </attribute>
        <attribute name="Marking" id="1150" net="1">
          <![CDATA[0]]>
          <graphics count="3">
            <graphic x="600.00" y="580.00" id="1151" net="1" show="1" grparent="1155" state="1" pen="0,0,0" brush="255,255,255"/>
            <graphic x="900.00" y="1440.00" id="1189" net="1" show="1" grparent="1191" state="1" pen="0,0,0" brush="255,255,255"/>
            <graphic x="1220.00" y="1420.00" id="1200" net="1" show="1" grparent="1202" state="1" pen="0,0,0" brush="255,255,255"/>
          </graphics>
        </attribute>
        <attribute name="Logic" id="1152" net="1">
          <![CDATA[1]]>
          <graphics count="0"/>
        </attribute>
        <attribute name="Comment" id="1153" net="1">
          <![CDATA[]]>
          <graphics count="3">
            <graphic yoff="40.00" x="600.00" y="620.00" id="1154" net="1" show="0" grparent="1155" state="1" pen="0,0,0" brush="255,255,255"/>
            <graphic yoff="40.00" x="900.00" y="1480.00" id="1190" net="1" show="0" grparent="1191" state="1" pen="0,0,0" brush="255,255,255"/>
            <graphic yoff="40.00" x="1220.00" y="1460.00" id="1201" net="1" show="0" grparent="1202" state="1" pen="0,0,0" brush="255,255,255"/>
          </graphics>
        </attribute>
        <graphics count="3">
          <graphic x="600.00" y="580.00" id="1155" net="1" show="1" w="20.00" h="20.00" state="1" pen="0,0,0" brush="255,255,255"/>
          <graphic x="900.00" y="1440.00" id="1191" net="1" show="1" w="20.00" h="20.00" state="1" pen="0,0,0" brush="255,255,255"/>
          <graphic x="1220.00" y="1420.00" id="1202" net="1" show="1" w="20.00" h="20.00" state="1" pen="0,0,0" brush="255,255,255"/>
        </graphics>
      </node>
      <node id="1215" net="1" logic="1">
        <attribute name="Name" id="1216" net="1">
          <![CDATA[IL_1_beta]]>
          <graphics count="2">
            <graphic xoff="0.00" yoff="20.00" x="600.00" y="760.00" id="1217" net="1" show="1" grparent="1225" state="1" pen="0,0,0" brush="255,255,255"/>
            <graphic xoff="0.00" yoff="20.00" x="860.00" y="980.00" id="1257" net="1" show="1" grparent="1261" state="1" pen="0,0,0" brush="255,255,255"/>
          </graphics>
        </attribute>
        <attribute name="ID" id="1218" net="1">
          <![CDATA[42]]>
          <graphics count="2">
            <graphic xoff="25.00" yoff="20.00" x="625.00" y="760.00" id="1219" net="1" show="0" grparent="1225" state="1" pen="0,0,0" brush="255,255,255"/>
            <graphic xoff="25.00" yoff="20.00" x="885.00" y="980.00" id="1258" net="1" show="0" grparent="1261" state="1" pen="0,0,0" brush="255,255,255"/>
          </graphics>
        </attribute>
        <attribute name="Marking" id="1220" net="1">
          <![CDATA[0]]>
          <graphics count="2">
            <graphic x="600.00" y="740.00" id="1221" net="1" show="1" grparent="1225" state="1" pen="0,0,0" brush="255,255,255"/>
            <graphic x="860.00" y="960.00" id="1259" net="1" show="1" grparent="1261" state="1" pen="0,0,0" brush="255,255,255"/>
          </graphics>
        </attribute>
        <attribute name="Logic" id="1222" net="1">
          <![CDATA[1]]>
          <graphics count="0"/>
        </attribute>
        <attribute name="Comment" id="1223" net="1">
          <![CDATA[]]>
          <graphics count="2">
            <graphic yoff="40.00" x="600.00" y="780.00" id="1224" net="1" show="0" grparent="1225" state="1" pen="0,0,0" brush="255,255,255"/>
            <graphic yoff="40.00" x="860.00" y="1000.00" id="1260" net="1" show="0" grparent="1261" state="1" pen="0,0,0" brush="255,255,255"/>
          </graphics>
        </attribute>
        <graphics count="2">
          <graphic x="600.00" y="740.00" id="1225" net="1" show="1" w="20.00" h="20.00" state="1" pen="0,0,0" brush="255,255,255"/>
          <graphic x="860.00" y="960.00" id="1261" net="1" show="1" w="20.00" h="20.00" state="1" pen="0,0,0" brush="255,255,255"/>
        </graphics>
      </node>
      <node id="1274" net="1">
        <attribute name="Name" id="1275" net="1">
          <![CDATA[IL_6_and_JAK]]>
          <graphics count="1">
            <graphic xoff="0.00" yoff="20.00" x="660.00" y="800.00" id="1276" net="1" show="1" grparent="1284" state="1" pen="0,0,0" brush="255,255,255"/>
          </graphics>
        </attribute>
        <attribute name="ID" id="1277" net="1">
          <![CDATA[43]]>
          <graphics count="1">
            <graphic xoff="25.00" yoff="20.00" x="685.00" y="800.00" id="1278" net="1" show="0" grparent="1284" state="1" pen="0,0,0" brush="255,255,255"/>
          </graphics>
        </attribute>
        <attribute name="Marking" id="1279" net="1">
          <![CDATA[0]]>
          <graphics count="1">
            <graphic x="660.00" y="780.00" id="1280" net="1" show="1" grparent="1284" state="1" pen="0,0,0" brush="255,255,255"/>
          </graphics>
        </attribute>
        <attribute name="Logic" id="1281" net="1">
          <![CDATA[0]]>
          <graphics count="0"/>
        </attribute>
        <attribute name="Comment" id="1282" net="1">
          <![CDATA[]]>
          <graphics count="1">
            <graphic yoff="40.00" x="660.00" y="820.00" id="1283" net="1" show="0" grparent="1284" state="1" pen="0,0,0" brush="255,255,255"/>
          </graphics>
        </attribute>
        <graphics count="1">
          <graphic x="660.00" y="780.00" id="1284" net="1" show="1" w="20.00" h="20.00" state="1" pen="0,0,0" brush="255,255,255"/>
        </graphics>
      </node>
      <node id="1285" net="1">
        <attribute name="Name" id="1286" net="1">
          <![CDATA[JAK_and_STAT3]]>
          <graphics count="1">
            <graphic xoff="0.00" yoff="20.00" x="660.00" y="700.00" id="1287" net="1" show="1" grparent="1295" state="1" pen="0,0,0" brush="255,255,255"/>
          </graphics>
        </attribute>
        <attribute name="ID" id="1288" net="1">
          <![CDATA[44]]>
          <graphics count="1">
            <graphic xoff="25.00" yoff="20.00" x="685.00" y="700.00" id="1289" net="1" show="0" grparent="1295" state="1" pen="0,0,0" brush="255,255,255"/>
          </graphics>
        </attribute>
        <attribute name="Marking" id="1290" net="1">
          <![CDATA[0]]>
          <graphics count="1">
            <graphic x="660.00" y="680.00" id="1291" net="1" show="1" grparent="1295" state="1" pen="0,0,0" brush="255,255,255"/>
          </graphics>
        </attribute>
        <attribute name="Logic" id="1292" net="1">
          <![CDATA[0]]>
          <graphics count="0"/>
        </attribute>
        <attribute name="Comment" id="1293" net="1">
          <![CDATA[]]>
          <graphics count="1">
            <graphic yoff="40.00" x="660.00" y="720.00" id="1294" net="1" show="0" grparent="1295" state="1" pen="0,0,0" brush="255,255,255"/>
          </graphics>
        </attribute>
        <graphics count="1">
          <graphic x="660.00" y="680.00" id="1295" net="1" show="1" w="20.00" h="20.00" state="1" pen="0,0,0" brush="255,255,255"/>
        </graphics>
      </node>
      <node id="1296" net="1" logic="1">
        <attribute name="Name" id="1297" net="1">
          <![CDATA[HFE]]>
          <graphics count="2">
            <graphic xoff="0.00" yoff="20.00" x="740.00" y="700.00" id="1298" net="1" show="1" grparent="1306" state="1" pen="0,0,0" brush="255,255,255"/>
            <graphic xoff="0.00" yoff="20.00" x="600.00" y="1180.00" id="1338" net="1" show="1" grparent="1342" state="1" pen="0,0,0" brush="255,255,255"/>
          </graphics>
        </attribute>
        <attribute name="ID" id="1299" net="1">
          <![CDATA[45]]>
          <graphics count="2">
            <graphic xoff="25.00" yoff="20.00" x="765.00" y="700.00" id="1300" net="1" show="0" grparent="1306" state="1" pen="0,0,0" brush="255,255,255"/>
            <graphic xoff="25.00" yoff="20.00" x="625.00" y="1180.00" id="1339" net="1" show="0" grparent="1342" state="1" pen="0,0,0" brush="255,255,255"/>
          </graphics>
        </attribute>
        <attribute name="Marking" id="1301" net="1">
          <![CDATA[0]]>
          <graphics count="2">
            <graphic x="740.00" y="680.00" id="1302" net="1" show="1" grparent="1306" state="1" pen="0,0,0" brush="255,255,255"/>
            <graphic x="600.00" y="1160.00" id="1340" net="1" show="1" grparent="1342" state="1" pen="0,0,0" brush="255,255,255"/>
          </graphics>
        </attribute>
        <attribute name="Logic" id="1303" net="1">
          <![CDATA[1]]>
          <graphics count="0"/>
        </attribute>
        <attribute name="Comment" id="1304" net="1">
          <![CDATA[]]>
          <graphics count="2">
            <graphic yoff="40.00" x="740.00" y="720.00" id="1305" net="1" show="0" grparent="1306" state="1" pen="0,0,0" brush="255,255,255"/>
            <graphic yoff="40.00" x="600.00" y="1200.00" id="1341" net="1" show="0" grparent="1342" state="1" pen="0,0,0" brush="255,255,255"/>
          </graphics>
        </attribute>
        <graphics count="2">
          <graphic x="740.00" y="680.00" id="1306" net="1" show="1" w="20.00" h="20.00" state="1" pen="0,0,0" brush="255,255,255"/>
          <graphic x="600.00" y="1160.00" id="1342" net="1" show="1" w="20.00" h="20.00" state="1" pen="0,0,0" brush="255,255,255"/>
        </graphics>
      </node>
      <node id="1355" net="1">
        <attribute name="Name" id="1356" net="1">
          <![CDATA[HFE_and_TfR1]]>
          <graphics count="1">
            <graphic xoff="0.00" yoff="20.00" x="660.00" y="1120.00" id="1357" net="1" show="1" grparent="1365" state="1" pen="0,0,0" brush="255,255,255"/>
          </graphics>
        </attribute>
        <attribute name="ID" id="1358" net="1">
          <![CDATA[46]]>
          <graphics count="1">
            <graphic xoff="25.00" yoff="20.00" x="685.00" y="1120.00" id="1359" net="1" show="0" grparent="1365" state="1" pen="0,0,0" brush="255,255,255"/>
          </graphics>
        </attribute>
        <attribute name="Marking" id="1360" net="1">
          <![CDATA[0]]>
          <graphics count="1">
            <graphic x="660.00" y="1100.00" id="1361" net="1" show="1" grparent="1365" state="1" pen="0,0,0" brush="255,255,255"/>
          </graphics>
        </attribute>
        <attribute name="Logic" id="1362" net="1">
          <![CDATA[0]]>
          <graphics count="0"/>
        </attribute>
        <attribute name="Comment" id="1363" net="1">
          <![CDATA[]]>
          <graphics count="1">
            <graphic yoff="40.00" x="660.00" y="1140.00" id="1364" net="1" show="0" grparent="1365" state="1" pen="0,0,0" brush="255,255,255"/>
          </graphics>
        </attribute>
        <graphics count="1">
          <graphic x="660.00" y="1100.00" id="1365" net="1" show="1" w="20.00" h="20.00" state="1" pen="0,0,0" brush="255,255,255"/>
        </graphics>
      </node>
      <node id="1366" net="1">
        <attribute name="Name" id="1367" net="1">
          <![CDATA[Tf_binds_to_TfR1]]>
          <graphics count="1">
            <graphic xoff="0.00" yoff="20.00" x="740.00" y="820.00" id="1368" net="1" show="1" grparent="1376" state="1" pen="0,0,0" brush="255,255,255"/>
          </graphics>
        </attribute>
        <attribute name="ID" id="1369" net="1">
          <![CDATA[47]]>
          <graphics count="1">
            <graphic xoff="25.00" yoff="20.00" x="765.00" y="820.00" id="1370" net="1" show="0" grparent="1376" state="1" pen="0,0,0" brush="255,255,255"/>
          </graphics>
        </attribute>
        <attribute name="Marking" id="1371" net="1">
          <![CDATA[0]]>
          <graphics count="1">
            <graphic x="740.00" y="800.00" id="1372" net="1" show="1" grparent="1376" state="1" pen="0,0,0" brush="255,255,255"/>
          </graphics>
        </attribute>
        <attribute name="Logic" id="1373" net="1">
          <![CDATA[0]]>
          <graphics count="0"/>
        </attribute>
        <attribute name="Comment" id="1374" net="1">
          <![CDATA[]]>
          <graphics count="1">
            <graphic yoff="40.00" x="740.00" y="840.00" id="1375" net="1" show="0" grparent="1376" state="1" pen="0,0,0" brush="255,255,255"/>
          </graphics>
        </attribute>
        <graphics count="1">
          <graphic x="740.00" y="800.00" id="1376" net="1" show="1" w="20.00" h="20.00" state="1" pen="0,0,0" brush="255,255,255"/>
        </graphics>
      </node>
      <node id="1377" net="1" logic="1">
        <attribute name="Name" id="1378" net="1">
          <![CDATA[BMP6]]>
          <graphics count="3">
            <graphic xoff="0.00" yoff="20.00" x="900.00" y="1040.00" id="1379" net="1" show="1" grparent="1387" state="1" pen="0,0,0" brush="255,255,255"/>
            <graphic xoff="0.00" yoff="20.00" x="1040.00" y="860.00" id="1419" net="1" show="1" grparent="1423" state="1" pen="0,0,0" brush="255,255,255"/>
            <graphic xoff="0.00" yoff="20.00" x="1220.00" y="860.00" id="1430" net="1" show="1" grparent="1434" state="1" pen="0,0,0" brush="255,255,255"/>
          </graphics>
        </attribute>
        <attribute name="ID" id="1380" net="1">
          <![CDATA[48]]>
          <graphics count="3">
            <graphic xoff="25.00" yoff="20.00" x="925.00" y="1040.00" id="1381" net="1" show="0" grparent="1387" state="1" pen="0,0,0" brush="255,255,255"/>
            <graphic xoff="25.00" yoff="20.00" x="1065.00" y="860.00" id="1420" net="1" show="0" grparent="1423" state="1" pen="0,0,0" brush="255,255,255"/>
            <graphic xoff="25.00" yoff="20.00" x="1245.00" y="860.00" id="1431" net="1" show="0" grparent="1434" state="1" pen="0,0,0" brush="255,255,255"/>
          </graphics>
        </attribute>
        <attribute name="Marking" id="1382" net="1">
          <![CDATA[0]]>
          <graphics count="3">
            <graphic x="900.00" y="1020.00" id="1383" net="1" show="1" grparent="1387" state="1" pen="0,0,0" brush="255,255,255"/>
            <graphic x="1040.00" y="840.00" id="1421" net="1" show="1" grparent="1423" state="1" pen="0,0,0" brush="255,255,255"/>
            <graphic x="1220.00" y="840.00" id="1432" net="1" show="1" grparent="1434" state="1" pen="0,0,0" brush="255,255,255"/>
          </graphics>
        </attribute>
        <attribute name="Logic" id="1384" net="1">
          <![CDATA[1]]>
          <graphics count="0"/>
        </attribute>
        <attribute name="Comment" id="1385" net="1">
          <![CDATA[]]>
          <graphics count="3">
            <graphic yoff="40.00" x="900.00" y="1060.00" id="1386" net="1" show="0" grparent="1387" state="1" pen="0,0,0" brush="255,255,255"/>
            <graphic yoff="40.00" x="1040.00" y="880.00" id="1422" net="1" show="0" grparent="1423" state="1" pen="0,0,0" brush="255,255,255"/>
            <graphic yoff="40.00" x="1220.00" y="880.00" id="1433" net="1" show="0" grparent="1434" state="1" pen="0,0,0" brush="255,255,255"/>
          </graphics>
        </attribute>
        <graphics count="3">
          <graphic x="900.00" y="1020.00" id="1387" net="1" show="1" w="20.00" h="20.00" state="1" pen="0,0,0" brush="255,255,255"/>
          <graphic x="1040.00" y="840.00" id="1423" net="1" show="1" w="20.00" h="20.00" state="1" pen="0,0,0" brush="255,255,255"/>
          <graphic x="1220.00" y="840.00" id="1434" net="1" show="1" w="20.00" h="20.00" state="1" pen="0,0,0" brush="255,255,255"/>
        </graphics>
      </node>
      <node id="1447" net="1">
        <attribute name="Name" id="1448" net="1">
          <![CDATA[BMP_and_BMPRs]]>
          <graphics count="1">
            <graphic xoff="0.00" yoff="20.00" x="900.00" y="1120.00" id="1449" net="1" show="1" grparent="1457" state="1" pen="0,0,0" brush="255,255,255"/>
          </graphics>
        </attribute>
        <attribute name="ID" id="1450" net="1">
          <![CDATA[49]]>
          <graphics count="1">
            <graphic xoff="25.00" yoff="20.00" x="925.00" y="1120.00" id="1451" net="1" show="0" grparent="1457" state="1" pen="0,0,0" brush="255,255,255"/>
          </graphics>
        </attribute>
        <attribute name="Marking" id="1452" net="1">
          <![CDATA[0]]>
          <graphics count="1">
            <graphic x="900.00" y="1100.00" id="1453" net="1" show="1" grparent="1457" state="1" pen="0,0,0" brush="255,255,255"/>
          </graphics>
        </attribute>
        <attribute name="Logic" id="1454" net="1">
          <![CDATA[0]]>
          <graphics count="0"/>
        </attribute>
        <attribute name="Comment" id="1455" net="1">
          <![CDATA[]]>
          <graphics count="1">
            <graphic yoff="40.00" x="900.00" y="1140.00" id="1456" net="1" show="0" grparent="1457" state="1" pen="0,0,0" brush="255,255,255"/>
          </graphics>
        </attribute>
        <graphics count="1">
          <graphic x="900.00" y="1100.00" id="1457" net="1" show="1" w="20.00" h="20.00" state="1" pen="0,0,0" brush="255,255,255"/>
        </graphics>
      </node>
      <node id="1458" net="1">
        <attribute name="Name" id="1459" net="1">
          <![CDATA[BMPR_I]]>
          <graphics count="1">
            <graphic xoff="0.00" yoff="20.00" x="980.00" y="1080.00" id="1460" net="1" show="1" grparent="1468" state="1" pen="0,0,0" brush="255,255,255"/>
          </graphics>
        </attribute>
        <attribute name="ID" id="1461" net="1">
          <![CDATA[50]]>
          <graphics count="1">
            <graphic xoff="25.00" yoff="20.00" x="1005.00" y="1080.00" id="1462" net="1" show="0" grparent="1468" state="1" pen="0,0,0" brush="255,255,255"/>
          </graphics>
        </attribute>
        <attribute name="Marking" id="1463" net="1">
          <![CDATA[0]]>
          <graphics count="1">
            <graphic x="980.00" y="1060.00" id="1464" net="1" show="1" grparent="1468" state="1" pen="0,0,0" brush="255,255,255"/>
          </graphics>
        </attribute>
        <attribute name="Logic" id="1465" net="1">
          <![CDATA[0]]>
          <graphics count="0"/>
        </attribute>
        <attribute name="Comment" id="1466" net="1">
          <![CDATA[]]>
          <graphics count="1">
            <graphic yoff="40.00" x="980.00" y="1100.00" id="1467" net="1" show="0" grparent="1468" state="1" pen="0,0,0" brush="255,255,255"/>
          </graphics>
        </attribute>
        <graphics count="1">
          <graphic x="980.00" y="1060.00" id="1468" net="1" show="1" w="20.00" h="20.00" state="1" pen="0,0,0" brush="255,255,255"/>
        </graphics>
      </node>
      <node id="1469" net="1">
        <attribute name="Name" id="1470" net="1">
          <![CDATA[BMPR_II]]>
          <graphics count="1">
            <graphic xoff="0.00" yoff="20.00" x="1020.00" y="1120.00" id="1471" net="1" show="1" grparent="1479" state="1" pen="0,0,0" brush="255,255,255"/>
          </graphics>
        </attribute>
        <attribute name="ID" id="1472" net="1">
          <![CDATA[51]]>
          <graphics count="1">
            <graphic xoff="25.00" yoff="20.00" x="1045.00" y="1120.00" id="1473" net="1" show="0" grparent="1479" state="1" pen="0,0,0" brush="255,255,255"/>
          </graphics>
        </attribute>
        <attribute name="Marking" id="1474" net="1">
          <![CDATA[0]]>
          <graphics count="1">
            <graphic x="1020.00" y="1100.00" id="1475" net="1" show="1" grparent="1479" state="1" pen="0,0,0" brush="255,255,255"/>
          </graphics>
        </attribute>
        <attribute name="Logic" id="1476" net="1">
          <![CDATA[0]]>
          <graphics count="0"/>
        </attribute>
        <attribute name="Comment" id="1477" net="1">
          <![CDATA[]]>
          <graphics count="1">
            <graphic yoff="40.00" x="1020.00" y="1140.00" id="1478" net="1" show="0" grparent="1479" state="1" pen="0,0,0" brush="255,255,255"/>
          </graphics>
        </attribute>
        <graphics count="1">
          <graphic x="1020.00" y="1100.00" id="1479" net="1" show="1" w="20.00" h="20.00" state="1" pen="0,0,0" brush="255,255,255"/>
        </graphics>
      </node>
      <node id="1480" net="1">
        <attribute name="Name" id="1481" net="1">
          <![CDATA[phosphorylated_BMPRs]]>
          <graphics count="1">
            <graphic xoff="0.00" yoff="20.00" x="900.00" y="1200.00" id="1482" net="1" show="1" grparent="1490" state="1" pen="0,0,0" brush="255,255,255"/>
          </graphics>
        </attribute>
        <attribute name="ID" id="1483" net="1">
          <![CDATA[52]]>
          <graphics count="1">
            <graphic xoff="25.00" yoff="20.00" x="925.00" y="1200.00" id="1484" net="1" show="0" grparent="1490" state="1" pen="0,0,0" brush="255,255,255"/>
          </graphics>
        </attribute>
        <attribute name="Marking" id="1485" net="1">
          <![CDATA[0]]>
          <graphics count="1">
            <graphic x="900.00" y="1180.00" id="1486" net="1" show="1" grparent="1490" state="1" pen="0,0,0" brush="255,255,255"/>
          </graphics>
        </attribute>
        <attribute name="Logic" id="1487" net="1">
          <![CDATA[0]]>
          <graphics count="0"/>
        </attribute>
        <attribute name="Comment" id="1488" net="1">
          <![CDATA[]]>
          <graphics count="1">
            <graphic yoff="40.00" x="900.00" y="1220.00" id="1489" net="1" show="0" grparent="1490" state="1" pen="0,0,0" brush="255,255,255"/>
          </graphics>
        </attribute>
        <graphics count="1">
          <graphic x="900.00" y="1180.00" id="1490" net="1" show="1" w="20.00" h="20.00" state="1" pen="0,0,0" brush="255,255,255"/>
        </graphics>
      </node>
      <node id="1491" net="1">
        <attribute name="Name" id="1492" net="1">
          <![CDATA[phosphorylated_SMAD_1_5_8]]>
          <graphics count="1">
            <graphic xoff="0.00" yoff="20.00" x="900.00" y="1280.00" id="1493" net="1" show="1" grparent="1501" state="1" pen="0,0,0" brush="255,255,255"/>
          </graphics>
        </attribute>
        <attribute name="ID" id="1494" net="1">
          <![CDATA[53]]>
          <graphics count="1">
            <graphic xoff="25.00" yoff="20.00" x="925.00" y="1280.00" id="1495" net="1" show="0" grparent="1501" state="1" pen="0,0,0" brush="255,255,255"/>
          </graphics>
        </attribute>
        <attribute name="Marking" id="1496" net="1">
          <![CDATA[0]]>
          <graphics count="1">
            <graphic x="900.00" y="1260.00" id="1497" net="1" show="1" grparent="1501" state="1" pen="0,0,0" brush="255,255,255"/>
          </graphics>
        </attribute>
        <attribute name="Logic" id="1498" net="1">
          <![CDATA[0]]>
          <graphics count="0"/>
        </attribute>
        <attribute name="Comment" id="1499" net="1">
          <![CDATA[]]>
          <graphics count="1">
            <graphic yoff="40.00" x="900.00" y="1300.00" id="1500" net="1" show="0" grparent="1501" state="1" pen="0,0,0" brush="255,255,255"/>
          </graphics>
        </attribute>
        <graphics count="1">
          <graphic x="900.00" y="1260.00" id="1501" net="1" show="1" w="20.00" h="20.00" state="1" pen="0,0,0" brush="255,255,255"/>
        </graphics>
      </node>
      <node id="1502" net="1">
        <attribute name="Name" id="1503" net="1">
          <![CDATA[SMAD4]]>
          <graphics count="1">
            <graphic xoff="0.00" yoff="20.00" x="980.00" y="1260.00" id="1504" net="1" show="1" grparent="1512" state="1" pen="0,0,0" brush="255,255,255"/>
          </graphics>
        </attribute>
        <attribute name="ID" id="1505" net="1">
          <![CDATA[54]]>
          <graphics count="1">
            <graphic xoff="25.00" yoff="20.00" x="1005.00" y="1260.00" id="1506" net="1" show="0" grparent="1512" state="1" pen="0,0,0" brush="255,255,255"/>
          </graphics>
        </attribute>
        <attribute name="Marking" id="1507" net="1">
          <![CDATA[0]]>
          <graphics count="1">
            <graphic x="980.00" y="1240.00" id="1508" net="1" show="1" grparent="1512" state="1" pen="0,0,0" brush="255,255,255"/>
          </graphics>
        </attribute>
        <attribute name="Logic" id="1509" net="1">
          <![CDATA[0]]>
          <graphics count="0"/>
        </attribute>
        <attribute name="Comment" id="1510" net="1">
          <![CDATA[]]>
          <graphics count="1">
            <graphic yoff="40.00" x="980.00" y="1280.00" id="1511" net="1" show="0" grparent="1512" state="1" pen="0,0,0" brush="255,255,255"/>
          </graphics>
        </attribute>
        <graphics count="1">
          <graphic x="980.00" y="1240.00" id="1512" net="1" show="1" w="20.00" h="20.00" state="1" pen="0,0,0" brush="255,255,255"/>
        </graphics>
      </node>
      <node id="1513" net="1">
        <attribute name="Name" id="1514" net="1">
          <![CDATA[phosphorylated_SMAD1_5_8_and_SMAD4]]>
          <graphics count="1">
            <graphic xoff="0.00" yoff="20.00" x="900.00" y="1380.00" id="1515" net="1" show="1" grparent="1523" state="1" pen="0,0,0" brush="255,255,255"/>
          </graphics>
        </attribute>
        <attribute name="ID" id="1516" net="1">
          <![CDATA[55]]>
          <graphics count="1">
            <graphic xoff="25.00" yoff="20.00" x="925.00" y="1380.00" id="1517" net="1" show="0" grparent="1523" state="1" pen="0,0,0" brush="255,255,255"/>
          </graphics>
        </attribute>
        <attribute name="Marking" id="1518" net="1">
          <![CDATA[0]]>
          <graphics count="1">
            <graphic x="900.00" y="1360.00" id="1519" net="1" show="1" grparent="1523" state="1" pen="0,0,0" brush="255,255,255"/>
          </graphics>
        </attribute>
        <attribute name="Logic" id="1520" net="1">
          <![CDATA[0]]>
          <graphics count="0"/>
        </attribute>
        <attribute name="Comment" id="1521" net="1">
          <![CDATA[]]>
          <graphics count="1">
            <graphic yoff="40.00" x="900.00" y="1400.00" id="1522" net="1" show="0" grparent="1523" state="1" pen="0,0,0" brush="255,255,255"/>
          </graphics>
        </attribute>
        <graphics count="1">
          <graphic x="900.00" y="1360.00" id="1523" net="1" show="1" w="20.00" h="20.00" state="1" pen="0,0,0" brush="255,255,255"/>
        </graphics>
      </node>
      <node id="1524" net="1">
        <attribute name="Name" id="1525" net="1">
          <![CDATA[SMAD7]]>
          <graphics count="1">
            <graphic xoff="0.00" yoff="20.00" x="1100.00" y="1280.00" id="1526" net="1" show="1" grparent="1534" state="1" pen="0,0,0" brush="255,255,255"/>
          </graphics>
        </attribute>
        <attribute name="ID" id="1527" net="1">
          <![CDATA[56]]>
          <graphics count="1">
            <graphic xoff="25.00" yoff="20.00" x="1125.00" y="1280.00" id="1528" net="1" show="0" grparent="1534" state="1" pen="0,0,0" brush="255,255,255"/>
          </graphics>
        </attribute>
        <attribute name="Marking" id="1529" net="1">
          <![CDATA[0]]>
          <graphics count="1">
            <graphic x="1100.00" y="1260.00" id="1530" net="1" show="1" grparent="1534" state="1" pen="0,0,0" brush="255,255,255"/>
          </graphics>
        </attribute>
        <attribute name="Logic" id="1531" net="1">
          <![CDATA[0]]>
          <graphics count="0"/>
        </attribute>
        <attribute name="Comment" id="1532" net="1">
          <![CDATA[]]>
          <graphics count="1">
            <graphic yoff="40.00" x="1100.00" y="1300.00" id="1533" net="1" show="0" grparent="1534" state="1" pen="0,0,0" brush="255,255,255"/>
          </graphics>
        </attribute>
        <graphics count="1">
          <graphic x="1100.00" y="1260.00" id="1534" net="1" show="1" w="20.00" h="20.00" state="1" pen="0,0,0" brush="255,255,255"/>
        </graphics>
      </node>
      <node id="1535" net="1">
        <attribute name="Name" id="1536" net="1">
          <![CDATA[mHJV]]>
          <graphics count="1">
            <graphic xoff="0.00" yoff="20.00" x="800.00" y="1040.00" id="1537" net="1" show="1" grparent="1545" state="1" pen="0,0,0" brush="255,255,255"/>
          </graphics>
        </attribute>
        <attribute name="ID" id="1538" net="1">
          <![CDATA[57]]>
          <graphics count="1">
            <graphic xoff="25.00" yoff="20.00" x="825.00" y="1040.00" id="1539" net="1" show="0" grparent="1545" state="1" pen="0,0,0" brush="255,255,255"/>
          </graphics>
        </attribute>
        <attribute name="Marking" id="1540" net="1">
          <![CDATA[0]]>
          <graphics count="1">
            <graphic x="800.00" y="1020.00" id="1541" net="1" show="1" grparent="1545" state="1" pen="0,0,0" brush="255,255,255"/>
          </graphics>
        </attribute>
        <attribute name="Logic" id="1542" net="1">
          <![CDATA[0]]>
          <graphics count="0"/>
        </attribute>
        <attribute name="Comment" id="1543" net="1">
          <![CDATA[]]>
          <graphics count="1">
            <graphic yoff="40.00" x="800.00" y="1060.00" id="1544" net="1" show="0" grparent="1545" state="1" pen="0,0,0" brush="255,255,255"/>
          </graphics>
        </attribute>
        <graphics count="1">
          <graphic x="800.00" y="1020.00" id="1545" net="1" show="1" w="20.00" h="20.00" state="1" pen="0,0,0" brush="255,255,255"/>
        </graphics>
      </node>
      <node id="1546" net="1">
        <attribute name="Name" id="1547" net="1">
          <![CDATA[furin]]>
          <graphics count="1">
            <graphic xoff="0.00" yoff="20.00" x="740.00" y="1100.00" id="1548" net="1" show="1" grparent="1556" state="1" pen="0,0,0" brush="255,255,255"/>
          </graphics>
        </attribute>
        <attribute name="ID" id="1549" net="1">
          <![CDATA[58]]>
          <graphics count="1">
            <graphic xoff="25.00" yoff="20.00" x="765.00" y="1100.00" id="1550" net="1" show="0" grparent="1556" state="1" pen="0,0,0" brush="255,255,255"/>
          </graphics>
        </attribute>
        <attribute name="Marking" id="1551" net="1">
          <![CDATA[0]]>
          <graphics count="1">
            <graphic x="740.00" y="1080.00" id="1552" net="1" show="1" grparent="1556" state="1" pen="0,0,0" brush="255,255,255"/>
          </graphics>
        </attribute>
        <attribute name="Logic" id="1553" net="1">
          <![CDATA[0]]>
          <graphics count="0"/>
        </attribute>
        <attribute name="Comment" id="1554" net="1">
          <![CDATA[]]>
          <graphics count="1">
            <graphic yoff="40.00" x="740.00" y="1120.00" id="1555" net="1" show="0" grparent="1556" state="1" pen="0,0,0" brush="255,255,255"/>
          </graphics>
        </attribute>
        <graphics count="1">
          <graphic x="740.00" y="1080.00" id="1556" net="1" show="1" w="20.00" h="20.00" state="1" pen="0,0,0" brush="255,255,255"/>
        </graphics>
      </node>
      <node id="1557" net="1">
        <attribute name="Name" id="1558" net="1">
          <![CDATA[sHJV]]>
          <graphics count="1">
            <graphic xoff="0.00" yoff="20.00" x="740.00" y="1200.00" id="1559" net="1" show="1" grparent="1567" state="1" pen="0,0,0" brush="255,255,255"/>
          </graphics>
        </attribute>
        <attribute name="ID" id="1560" net="1">
          <![CDATA[59]]>
          <graphics count="1">
            <graphic xoff="25.00" yoff="20.00" x="765.00" y="1200.00" id="1561" net="1" show="0" grparent="1567" state="1" pen="0,0,0" brush="255,255,255"/>
          </graphics>
        </attribute>
        <attribute name="Marking" id="1562" net="1">
          <![CDATA[0]]>
          <graphics count="1">
            <graphic x="740.00" y="1180.00" id="1563" net="1" show="1" grparent="1567" state="1" pen="0,0,0" brush="255,255,255"/>
          </graphics>
        </attribute>
        <attribute name="Logic" id="1564" net="1">
          <![CDATA[0]]>
          <graphics count="0"/>
        </attribute>
        <attribute name="Comment" id="1565" net="1">
          <![CDATA[]]>
          <graphics count="1">
            <graphic yoff="40.00" x="740.00" y="1220.00" id="1566" net="1" show="0" grparent="1567" state="1" pen="0,0,0" brush="255,255,255"/>
          </graphics>
        </attribute>
        <graphics count="1">
          <graphic x="740.00" y="1180.00" id="1567" net="1" show="1" w="20.00" h="20.00" state="1" pen="0,0,0" brush="255,255,255"/>
        </graphics>
      </node>
      <node id="1568" net="1">
        <attribute name="Name" id="1569" net="1">
          <![CDATA[blocked_BMPRs]]>
          <graphics count="1">
            <graphic xoff="0.00" yoff="20.00" x="740.00" y="1300.00" id="1570" net="1" show="1" grparent="1578" state="1" pen="0,0,0" brush="255,255,255"/>
          </graphics>
        </attribute>
        <attribute name="ID" id="1571" net="1">
          <![CDATA[60]]>
          <graphics count="1">
            <graphic xoff="25.00" yoff="20.00" x="765.00" y="1300.00" id="1572" net="1" show="0" grparent="1578" state="1" pen="0,0,0" brush="255,255,255"/>
          </graphics>
        </attribute>
        <attribute name="Marking" id="1573" net="1">
          <![CDATA[0]]>
          <graphics count="1">
            <graphic x="740.00" y="1280.00" id="1574" net="1" show="1" grparent="1578" state="1" pen="0,0,0" brush="255,255,255"/>
          </graphics>
        </attribute>
        <attribute name="Logic" id="1575" net="1">
          <![CDATA[0]]>
          <graphics count="0"/>
        </attribute>
        <attribute name="Comment" id="1576" net="1">
          <![CDATA[]]>
          <graphics count="1">
            <graphic yoff="40.00" x="740.00" y="1320.00" id="1577" net="1" show="0" grparent="1578" state="1" pen="0,0,0" brush="255,255,255"/>
          </graphics>
        </attribute>
        <graphics count="1">
          <graphic x="740.00" y="1280.00" id="1578" net="1" show="1" w="20.00" h="20.00" state="1" pen="0,0,0" brush="255,255,255"/>
        </graphics>
      </node>
      <node id="1579" net="1">
        <attribute name="Name" id="1580" net="1">
          <![CDATA[VAD]]>
          <graphics count="1">
            <graphic xoff="0.00" yoff="20.00" x="1000.00" y="980.00" id="1581" net="1" show="1" grparent="1589" state="1" pen="0,0,0" brush="255,255,255"/>
          </graphics>
        </attribute>
        <attribute name="ID" id="1582" net="1">
          <![CDATA[61]]>
          <graphics count="1">
            <graphic xoff="25.00" yoff="20.00" x="1025.00" y="980.00" id="1583" net="1" show="0" grparent="1589" state="1" pen="0,0,0" brush="255,255,255"/>
          </graphics>
        </attribute>
        <attribute name="Marking" id="1584" net="1">
          <![CDATA[0]]>
          <graphics count="1">
            <graphic x="1000.00" y="960.00" id="1585" net="1" show="1" grparent="1589" state="1" pen="0,0,0" brush="255,255,255"/>
          </graphics>
        </attribute>
        <attribute name="Logic" id="1586" net="1">
          <![CDATA[0]]>
          <graphics count="0"/>
        </attribute>
        <attribute name="Comment" id="1587" net="1">
          <![CDATA[]]>
          <graphics count="1">
            <graphic yoff="40.00" x="1000.00" y="1000.00" id="1588" net="1" show="0" grparent="1589" state="1" pen="0,0,0" brush="255,255,255"/>
          </graphics>
        </attribute>
        <graphics count="1">
          <graphic x="1000.00" y="960.00" id="1589" net="1" show="1" w="20.00" h="20.00" state="1" pen="0,0,0" brush="255,255,255"/>
        </graphics>
      </node>
      <node id="1590" net="1" logic="1">
        <attribute name="Name" id="1591" net="1">
          <![CDATA[IL_6]]>
          <graphics count="2">
            <graphic xoff="0.00" yoff="20.00" x="920.00" y="920.00" id="1592" net="1" show="1" grparent="1600" state="1" pen="0,0,0" brush="255,255,255"/>
            <graphic xoff="0.00" yoff="20.00" x="660.00" y="940.00" id="1632" net="1" show="1" grparent="1636" state="1" pen="0,0,0" brush="255,255,255"/>
          </graphics>
        </attribute>
        <attribute name="ID" id="1593" net="1">
          <![CDATA[62]]>
          <graphics count="2">
            <graphic xoff="25.00" yoff="20.00" x="945.00" y="920.00" id="1594" net="1" show="0" grparent="1600" state="1" pen="0,0,0" brush="255,255,255"/>
            <graphic xoff="25.00" yoff="20.00" x="685.00" y="940.00" id="1633" net="1" show="0" grparent="1636" state="1" pen="0,0,0" brush="255,255,255"/>
          </graphics>
        </attribute>
        <attribute name="Marking" id="1595" net="1">
          <![CDATA[0]]>
          <graphics count="2">
            <graphic x="920.00" y="900.00" id="1596" net="1" show="1" grparent="1600" state="1" pen="0,0,0" brush="255,255,255"/>
            <graphic x="660.00" y="920.00" id="1634" net="1" show="1" grparent="1636" state="1" pen="0,0,0" brush="255,255,255"/>
          </graphics>
        </attribute>
        <attribute name="Logic" id="1597" net="1">
          <![CDATA[1]]>
          <graphics count="0"/>
        </attribute>
        <attribute name="Comment" id="1598" net="1">
          <![CDATA[]]>
          <graphics count="2">
            <graphic yoff="40.00" x="920.00" y="940.00" id="1599" net="1" show="0" grparent="1600" state="1" pen="0,0,0" brush="255,255,255"/>
            <graphic yoff="40.00" x="660.00" y="960.00" id="1635" net="1" show="0" grparent="1636" state="1" pen="0,0,0" brush="255,255,255"/>
          </graphics>
        </attribute>
        <graphics count="2">
          <graphic x="920.00" y="900.00" id="1600" net="1" show="1" w="20.00" h="20.00" state="1" pen="0,0,0" brush="255,255,255"/>
          <graphic x="660.00" y="920.00" id="1636" net="1" show="1" w="20.00" h="20.00" state="1" pen="0,0,0" brush="255,255,255"/>
        </graphics>
      </node>
      <node id="1649" net="1">
        <attribute name="Name" id="1650" net="1">
          <![CDATA[decreased_BMP6]]>
          <graphics count="1">
            <graphic xoff="0.00" yoff="20.00" x="1320.00" y="920.00" id="1651" net="1" show="1" grparent="1659" state="1" pen="0,0,0" brush="255,255,255"/>
          </graphics>
        </attribute>
        <attribute name="ID" id="1652" net="1">
          <![CDATA[63]]>
          <graphics count="1">
            <graphic xoff="25.00" yoff="20.00" x="1345.00" y="920.00" id="1653" net="1" show="0" grparent="1659" state="1" pen="0,0,0" brush="255,255,255"/>
          </graphics>
        </attribute>
        <attribute name="Marking" id="1654" net="1">
          <![CDATA[0]]>
          <graphics count="1">
            <graphic x="1320.00" y="900.00" id="1655" net="1" show="1" grparent="1659" state="1" pen="0,0,0" brush="255,255,255"/>
          </graphics>
        </attribute>
        <attribute name="Logic" id="1656" net="1">
          <![CDATA[0]]>
          <graphics count="0"/>
        </attribute>
        <attribute name="Comment" id="1657" net="1">
          <![CDATA[]]>
          <graphics count="1">
            <graphic yoff="40.00" x="1320.00" y="940.00" id="1658" net="1" show="0" grparent="1659" state="1" pen="0,0,0" brush="255,255,255"/>
          </graphics>
        </attribute>
        <graphics count="1">
          <graphic x="1320.00" y="900.00" id="1659" net="1" show="1" w="20.00" h="20.00" state="1" pen="0,0,0" brush="255,255,255"/>
        </graphics>
      </node>
      <node id="1660" net="1">
        <attribute name="Name" id="1661" net="1">
          <![CDATA[down_regulation_of_Epo_mRNA_expression]]>
          <graphics count="1">
            <graphic xoff="0.00" yoff="20.00" x="1280.00" y="1120.00" id="1662" net="1" show="1" grparent="1670" state="1" pen="0,0,0" brush="255,255,255"/>
          </graphics>
        </attribute>
        <attribute name="ID" id="1663" net="1">
          <![CDATA[64]]>
          <graphics count="1">
            <graphic xoff="25.00" yoff="20.00" x="1305.00" y="1120.00" id="1664" net="1" show="0" grparent="1670" state="1" pen="0,0,0" brush="255,255,255"/>
          </graphics>
        </attribute>
        <attribute name="Marking" id="1665" net="1">
          <![CDATA[0]]>
          <graphics count="1">
            <graphic x="1280.00" y="1100.00" id="1666" net="1" show="1" grparent="1670" state="1" pen="0,0,0" brush="255,255,255"/>
          </graphics>
        </attribute>
        <attribute name="Logic" id="1667" net="1">
          <![CDATA[0]]>
          <graphics count="0"/>
        </attribute>
        <attribute name="Comment" id="1668" net="1">
          <![CDATA[]]>
          <graphics count="1">
            <graphic yoff="40.00" x="1280.00" y="1140.00" id="1669" net="1" show="0" grparent="1670" state="1" pen="0,0,0" brush="255,255,255"/>
          </graphics>
        </attribute>
        <graphics count="1">
          <graphic x="1280.00" y="1100.00" id="1670" net="1" show="1" w="20.00" h="20.00" state="1" pen="0,0,0" brush="255,255,255"/>
        </graphics>
      </node>
      <node id="1671" net="1">
        <attribute name="Name" id="1672" net="1">
          <![CDATA[increased_of_Hmox1_in_splenic]]>
          <graphics count="1">
            <graphic xoff="0.00" yoff="20.00" x="1220.00" y="1080.00" id="1673" net="1" show="1" grparent="1681" state="1" pen="0,0,0" brush="255,255,255"/>
          </graphics>
        </attribute>
        <attribute name="ID" id="1674" net="1">
          <![CDATA[65]]>
          <graphics count="1">
            <graphic xoff="25.00" yoff="20.00" x="1245.00" y="1080.00" id="1675" net="1" show="0" grparent="1681" state="1" pen="0,0,0" brush="255,255,255"/>
          </graphics>
        </attribute>
        <attribute name="Marking" id="1676" net="1">
          <![CDATA[0]]>
          <graphics count="1">
            <graphic x="1220.00" y="1060.00" id="1677" net="1" show="1" grparent="1681" state="1" pen="0,0,0" brush="255,255,255"/>
          </graphics>
        </attribute>
        <attribute name="Logic" id="1678" net="1">
          <![CDATA[0]]>
          <graphics count="0"/>
        </attribute>
        <attribute name="Comment" id="1679" net="1">
          <![CDATA[]]>
          <graphics count="1">
            <graphic yoff="40.00" x="1220.00" y="1100.00" id="1680" net="1" show="0" grparent="1681" state="1" pen="0,0,0" brush="255,255,255"/>
          </graphics>
        </attribute>
        <graphics count="1">
          <graphic x="1220.00" y="1060.00" id="1681" net="1" show="1" w="20.00" h="20.00" state="1" pen="0,0,0" brush="255,255,255"/>
        </graphics>
      </node>
      <node id="1682" net="1">
        <attribute name="Name" id="1683" net="1">
          <![CDATA[phagocytosed_malformed_and_undifferential_erythrocytes]]>
          <graphics count="1">
            <graphic xoff="0.00" yoff="20.00" x="1220.00" y="1220.00" id="1684" net="1" show="1" grparent="1692" state="1" pen="0,0,0" brush="255,255,255"/>
          </graphics>
        </attribute>
        <attribute name="ID" id="1685" net="1">
          <![CDATA[66]]>
          <graphics count="1">
            <graphic xoff="25.00" yoff="20.00" x="1245.00" y="1220.00" id="1686" net="1" show="0" grparent="1692" state="1" pen="0,0,0" brush="255,255,255"/>
          </graphics>
        </attribute>
        <attribute name="Marking" id="1687" net="1">
          <![CDATA[0]]>
          <graphics count="1">
            <graphic x="1220.00" y="1200.00" id="1688" net="1" show="1" grparent="1692" state="1" pen="0,0,0" brush="255,255,255"/>
          </graphics>
        </attribute>
        <attribute name="Logic" id="1689" net="1">
          <![CDATA[0]]>
          <graphics count="0"/>
        </attribute>
        <attribute name="Comment" id="1690" net="1">
          <![CDATA[]]>
          <graphics count="1">
            <graphic yoff="40.00" x="1220.00" y="1240.00" id="1691" net="1" show="0" grparent="1692" state="1" pen="0,0,0" brush="255,255,255"/>
          </graphics>
        </attribute>
        <graphics count="1">
          <graphic x="1220.00" y="1200.00" id="1692" net="1" show="1" w="20.00" h="20.00" state="1" pen="0,0,0" brush="255,255,255"/>
        </graphics>
      </node>
      <node id="1693" net="1">
        <attribute name="Name" id="1694" net="1">
          <![CDATA[accumulated_iron_in_spleen]]>
          <graphics count="1">
            <graphic xoff="0.00" yoff="20.00" x="1220.00" y="1300.00" id="1695" net="1" show="1" grparent="1703" state="1" pen="0,0,0" brush="255,255,255"/>
          </graphics>
        </attribute>
        <attribute name="ID" id="1696" net="1">
          <![CDATA[67]]>
          <graphics count="1">
            <graphic xoff="25.00" yoff="20.00" x="1245.00" y="1300.00" id="1697" net="1" show="0" grparent="1703" state="1" pen="0,0,0" brush="255,255,255"/>
          </graphics>
        </attribute>
        <attribute name="Marking" id="1698" net="1">
          <![CDATA[0]]>
          <graphics count="1">
            <graphic x="1220.00" y="1280.00" id="1699" net="1" show="1" grparent="1703" state="1" pen="0,0,0" brush="255,255,255"/>
          </graphics>
        </attribute>
        <attribute name="Logic" id="1700" net="1">
          <![CDATA[0]]>
          <graphics count="0"/>
        </attribute>
        <attribute name="Comment" id="1701" net="1">
          <![CDATA[]]>
          <graphics count="1">
            <graphic yoff="40.00" x="1220.00" y="1320.00" id="1702" net="1" show="0" grparent="1703" state="1" pen="0,0,0" brush="255,255,255"/>
          </graphics>
        </attribute>
        <graphics count="1">
          <graphic x="1220.00" y="1280.00" id="1703" net="1" show="1" w="20.00" h="20.00" state="1" pen="0,0,0" brush="255,255,255"/>
        </graphics>
      </node>
      <node id="1704" net="1" logic="1">
        <attribute name="Name" id="1705" net="1">
          <![CDATA[less_iron]]>
          <graphics count="4">
            <graphic xoff="0.00" yoff="20.00" x="560.00" y="1400.00" id="1706" net="1" show="1" grparent="1714" state="1" pen="0,0,0" brush="255,255,255"/>
            <graphic xoff="0.00" yoff="20.00" x="660.00" y="1040.00" id="1746" net="1" show="1" grparent="1750" state="1" pen="0,0,0" brush="255,255,255"/>
            <graphic xoff="0.00" yoff="20.00" x="1160.00" y="980.00" id="1757" net="1" show="1" grparent="1761" state="1" pen="0,0,0" brush="255,255,255"/>
            <graphic xoff="0.00" yoff="20.00" x="1420.00" y="460.00" id="1768" net="1" show="1" grparent="1772" state="1" pen="0,0,0" brush="255,255,255"/>
          </graphics>
        </attribute>
        <attribute name="ID" id="1707" net="1">
          <![CDATA[68]]>
          <graphics count="4">
            <graphic xoff="25.00" yoff="20.00" x="585.00" y="1400.00" id="1708" net="1" show="0" grparent="1714" state="1" pen="0,0,0" brush="255,255,255"/>
            <graphic xoff="25.00" yoff="20.00" x="685.00" y="1040.00" id="1747" net="1" show="0" grparent="1750" state="1" pen="0,0,0" brush="255,255,255"/>
            <graphic xoff="25.00" yoff="20.00" x="1185.00" y="980.00" id="1758" net="1" show="0" grparent="1761" state="1" pen="0,0,0" brush="255,255,255"/>
            <graphic xoff="25.00" yoff="20.00" x="1445.00" y="460.00" id="1769" net="1" show="0" grparent="1772" state="1" pen="0,0,0" brush="255,255,255"/>
          </graphics>
        </attribute>
        <attribute name="Marking" id="1709" net="1">
          <![CDATA[0]]>
          <graphics count="4">
            <graphic x="560.00" y="1380.00" id="1710" net="1" show="1" grparent="1714" state="1" pen="0,0,0" brush="255,255,255"/>
            <graphic x="660.00" y="1020.00" id="1748" net="1" show="1" grparent="1750" state="1" pen="0,0,0" brush="255,255,255"/>
            <graphic x="1160.00" y="960.00" id="1759" net="1" show="1" grparent="1761" state="1" pen="0,0,0" brush="255,255,255"/>
            <graphic x="1420.00" y="440.00" id="1770" net="1" show="1" grparent="1772" state="1" pen="0,0,0" brush="255,255,255"/>
          </graphics>
        </attribute>
        <attribute name="Logic" id="1711" net="1">
          <![CDATA[1]]>
          <graphics count="0"/>
        </attribute>
        <attribute name="Comment" id="1712" net="1">
          <![CDATA[]]>
          <graphics count="4">
            <graphic yoff="40.00" x="560.00" y="1420.00" id="1713" net="1" show="0" grparent="1714" state="1" pen="0,0,0" brush="255,255,255"/>
            <graphic yoff="40.00" x="660.00" y="1060.00" id="1749" net="1" show="0" grparent="1750" state="1" pen="0,0,0" brush="255,255,255"/>
            <graphic yoff="40.00" x="1160.00" y="1000.00" id="1760" net="1" show="0" grparent="1761" state="1" pen="0,0,0" brush="255,255,255"/>
            <graphic yoff="40.00" x="1420.00" y="480.00" id="1771" net="1" show="0" grparent="1772" state="1" pen="0,0,0" brush="255,255,255"/>
          </graphics>
        </attribute>
        <graphics count="4">
          <graphic x="560.00" y="1380.00" id="1714" net="1" show="1" w="20.00" h="20.00" state="1" pen="0,0,0" brush="255,255,255"/>
          <graphic x="660.00" y="1020.00" id="1750" net="1" show="1" w="20.00" h="20.00" state="1" pen="0,0,0" brush="255,255,255"/>
          <graphic x="1160.00" y="960.00" id="1761" net="1" show="1" w="20.00" h="20.00" state="1" pen="0,0,0" brush="255,255,255"/>
          <graphic x="1420.00" y="440.00" id="1772" net="1" show="1" w="20.00" h="20.00" state="1" pen="0,0,0" brush="255,255,255"/>
        </graphics>
      </node>
    </nodeclass>
    <nodeclass count="90" name="Transition">
      <node id="1785" net="1">
        <attribute name="Name" id="1786" net="1">
          <![CDATA[cells_involved_in_iron_homeostasis]]>
          <graphics count="1">
            <graphic xoff="0.00" yoff="20.00" x="520.00" y="520.00" id="1787" net="1" show="1" grparent="1793" state="1" pen="0,0,0" brush="255,255,255"/>
          </graphics>
        </attribute>
        <attribute name="ID" id="1788" net="1">
          <![CDATA[0]]>
          <graphics count="1">
            <graphic xoff="25.00" yoff="20.00" x="545.00" y="520.00" id="1789" net="1" show="0" grparent="1793" state="1" pen="0,0,0" brush="255,255,255"/>
          </graphics>
        </attribute>
        <attribute name="Logic" id="1790" net="1">
          <![CDATA[0]]>
          <graphics count="0"/>
        </attribute>
        <attribute name="Comment" id="1791" net="1">
          <![CDATA[]]>
          <graphics count="1">
            <graphic xoff="40.00" x="560.00" y="500.00" id="1792" net="1" show="0" grparent="1793" state="1" pen="0,0,0" brush="255,255,255"/>
          </graphics>
        </attribute>
        <graphics count="1">
          <graphic x="520.00" y="500.00" id="1793" net="1" show="1" w="20.00" h="20.00" state="1" pen="0,0,0" brush="255,255,255"/>
        </graphics>
      </node>
      <node id="1794" net="1">
        <attribute name="Name" id="1795" net="1">
          <![CDATA[hepcidin_synthesis]]>
          <graphics count="1">
            <graphic xoff="0.00" yoff="20.00" x="520.00" y="600.00" id="1796" net="1" show="1" grparent="1802" state="1" pen="0,0,0" brush="255,255,255"/>
          </graphics>
        </attribute>
        <attribute name="ID" id="1797" net="1">
          <![CDATA[1]]>
          <graphics count="1">
            <graphic xoff="25.00" yoff="20.00" x="545.00" y="600.00" id="1798" net="1" show="0" grparent="1802" state="1" pen="0,0,0" brush="255,255,255"/>
          </graphics>
        </attribute>
        <attribute name="Logic" id="1799" net="1">
          <![CDATA[0]]>
          <graphics count="0"/>
        </attribute>
        <attribute name="Comment" id="1800" net="1">
          <![CDATA[]]>
          <graphics count="1">
            <graphic xoff="40.00" x="560.00" y="580.00" id="1801" net="1" show="0" grparent="1802" state="1" pen="0,0,0" brush="255,255,255"/>
          </graphics>
        </attribute>
        <graphics count="1">
          <graphic x="520.00" y="580.00" id="1802" net="1" show="1" w="20.00" h="20.00" state="1" pen="0,0,0" brush="255,255,255"/>
        </graphics>
      </node>
      <node id="1803" net="1">
        <attribute name="Name" id="1804" net="1">
          <![CDATA[hepcidin_binds_to_Fpn]]>
          <graphics count="1">
            <graphic xoff="0.00" yoff="20.00" x="520.00" y="680.00" id="1805" net="1" show="1" grparent="1811" state="1" pen="0,0,0" brush="255,255,255"/>
          </graphics>
        </attribute>
        <attribute name="ID" id="1806" net="1">
          <![CDATA[2]]>
          <graphics count="1">
            <graphic xoff="25.00" yoff="20.00" x="545.00" y="680.00" id="1807" net="1" show="0" grparent="1811" state="1" pen="0,0,0" brush="255,255,255"/>
          </graphics>
        </attribute>
        <attribute name="Logic" id="1808" net="1">
          <![CDATA[0]]>
          <graphics count="0"/>
        </attribute>
        <attribute name="Comment" id="1809" net="1">
          <![CDATA[]]>
          <graphics count="1">
            <graphic xoff="40.00" x="560.00" y="660.00" id="1810" net="1" show="0" grparent="1811" state="1" pen="0,0,0" brush="255,255,255"/>
          </graphics>
        </attribute>
        <graphics count="1">
          <graphic x="520.00" y="660.00" id="1811" net="1" show="1" w="20.00" h="20.00" state="1" pen="0,0,0" brush="255,255,255"/>
        </graphics>
      </node>
      <node id="1812" net="1">
        <attribute name="Name" id="1813" net="1">
          <![CDATA[hepcidin_and_Fpn_binds_JAK2]]>
          <graphics count="1">
            <graphic xoff="0.00" yoff="20.00" x="520.00" y="780.00" id="1814" net="1" show="1" grparent="1820" state="1" pen="0,0,0" brush="255,255,255"/>
          </graphics>
        </attribute>
        <attribute name="ID" id="1815" net="1">
          <![CDATA[3]]>
          <graphics count="1">
            <graphic xoff="25.00" yoff="20.00" x="545.00" y="780.00" id="1816" net="1" show="0" grparent="1820" state="1" pen="0,0,0" brush="255,255,255"/>
          </graphics>
        </attribute>
        <attribute name="Logic" id="1817" net="1">
          <![CDATA[0]]>
          <graphics count="0"/>
        </attribute>
        <attribute name="Comment" id="1818" net="1">
          <![CDATA[]]>
          <graphics count="1">
            <graphic xoff="40.00" x="560.00" y="760.00" id="1819" net="1" show="0" grparent="1820" state="1" pen="0,0,0" brush="255,255,255"/>
          </graphics>
        </attribute>
        <graphics count="1">
          <graphic x="520.00" y="760.00" id="1820" net="1" show="1" w="20.00" h="20.00" state="1" pen="0,0,0" brush="255,255,255"/>
        </graphics>
      </node>
      <node id="1821" net="1">
        <attribute name="Name" id="1822" net="1">
          <![CDATA[source_of_JAK2]]>
          <graphics count="1">
            <graphic xoff="0.00" yoff="20.00" x="440.00" y="780.00" id="1823" net="1" show="1" grparent="1829" state="1" pen="0,0,0" brush="255,255,255"/>
          </graphics>
        </attribute>
        <attribute name="ID" id="1824" net="1">
          <![CDATA[4]]>
          <graphics count="1">
            <graphic xoff="25.00" yoff="20.00" x="465.00" y="780.00" id="1825" net="1" show="0" grparent="1829" state="1" pen="0,0,0" brush="255,255,255"/>
          </graphics>
        </attribute>
        <attribute name="Logic" id="1826" net="1">
          <![CDATA[0]]>
          <graphics count="0"/>
        </attribute>
        <attribute name="Comment" id="1827" net="1">
          <![CDATA[]]>
          <graphics count="1">
            <graphic xoff="40.00" x="480.00" y="760.00" id="1828" net="1" show="0" grparent="1829" state="1" pen="0,0,0" brush="255,255,255"/>
          </graphics>
        </attribute>
        <graphics count="1">
          <graphic x="440.00" y="760.00" id="1829" net="1" show="1" w="20.00" h="20.00" state="1" pen="0,0,0" brush="255,255,255"/>
        </graphics>
      </node>
      <node id="1830" net="1">
        <attribute name="Name" id="1831" net="1">
          <![CDATA[phosphorylation_of_Tyr_residues_in_Fpn_by_JAK2]]>
          <graphics count="1">
            <graphic xoff="0.00" yoff="20.00" x="520.00" y="860.00" id="1832" net="1" show="1" grparent="1838" state="1" pen="0,0,0" brush="255,255,255"/>
          </graphics>
        </attribute>
        <attribute name="ID" id="1833" net="1">
          <![CDATA[5]]>
          <graphics count="1">
            <graphic xoff="25.00" yoff="20.00" x="545.00" y="860.00" id="1834" net="1" show="0" grparent="1838" state="1" pen="0,0,0" brush="255,255,255"/>
          </graphics>
        </attribute>
        <attribute name="Logic" id="1835" net="1">
          <![CDATA[0]]>
          <graphics count="0"/>
        </attribute>
        <attribute name="Comment" id="1836" net="1">
          <![CDATA[]]>
          <graphics count="1">
            <graphic xoff="40.00" x="560.00" y="840.00" id="1837" net="1" show="0" grparent="1838" state="1" pen="0,0,0" brush="255,255,255"/>
          </graphics>
        </attribute>
        <graphics count="1">
          <graphic x="520.00" y="840.00" id="1838" net="1" show="1" w="20.00" h="20.00" state="1" pen="0,0,0" brush="255,255,255"/>
        </graphics>
      </node>
      <node id="1839" net="1">
        <attribute name="Name" id="1840" net="1">
          <![CDATA[signal_for_displacement_to_cytoplasm]]>
          <graphics count="1">
            <graphic xoff="0.00" yoff="20.00" x="520.00" y="940.00" id="1841" net="1" show="1" grparent="1847" state="1" pen="0,0,0" brush="255,255,255"/>
          </graphics>
        </attribute>
        <attribute name="ID" id="1842" net="1">
          <![CDATA[6]]>
          <graphics count="1">
            <graphic xoff="25.00" yoff="20.00" x="545.00" y="940.00" id="1843" net="1" show="0" grparent="1847" state="1" pen="0,0,0" brush="255,255,255"/>
          </graphics>
        </attribute>
        <attribute name="Logic" id="1844" net="1">
          <![CDATA[0]]>
          <graphics count="0"/>
        </attribute>
        <attribute name="Comment" id="1845" net="1">
          <![CDATA[]]>
          <graphics count="1">
            <graphic xoff="40.00" x="560.00" y="920.00" id="1846" net="1" show="0" grparent="1847" state="1" pen="0,0,0" brush="255,255,255"/>
          </graphics>
        </attribute>
        <graphics count="1">
          <graphic x="520.00" y="920.00" id="1847" net="1" show="1" w="20.00" h="20.00" state="1" pen="0,0,0" brush="255,255,255"/>
        </graphics>
      </node>
      <node id="1848" net="1">
        <attribute name="Name" id="1849" net="1">
          <![CDATA[dephosphorylation_of_Fpn]]>
          <graphics count="1">
            <graphic xoff="0.00" yoff="20.00" x="520.00" y="1020.00" id="1850" net="1" show="1" grparent="1856" state="1" pen="0,0,0" brush="255,255,255"/>
          </graphics>
        </attribute>
        <attribute name="ID" id="1851" net="1">
          <![CDATA[7]]>
          <graphics count="1">
            <graphic xoff="25.00" yoff="20.00" x="545.00" y="1020.00" id="1852" net="1" show="0" grparent="1856" state="1" pen="0,0,0" brush="255,255,255"/>
          </graphics>
        </attribute>
        <attribute name="Logic" id="1853" net="1">
          <![CDATA[0]]>
          <graphics count="0"/>
        </attribute>
        <attribute name="Comment" id="1854" net="1">
          <![CDATA[]]>
          <graphics count="1">
            <graphic xoff="40.00" x="560.00" y="1000.00" id="1855" net="1" show="0" grparent="1856" state="1" pen="0,0,0" brush="255,255,255"/>
          </graphics>
        </attribute>
        <graphics count="1">
          <graphic x="520.00" y="1000.00" id="1856" net="1" show="1" w="20.00" h="20.00" state="1" pen="0,0,0" brush="255,255,255"/>
        </graphics>
      </node>
      <node id="1857" net="1">
        <attribute name="Name" id="1858" net="1">
          <![CDATA[ubiquitination_of_Fpn]]>
          <graphics count="1">
            <graphic xoff="0.00" yoff="20.00" x="520.00" y="1100.00" id="1859" net="1" show="1" grparent="1865" state="1" pen="0,0,0" brush="255,255,255"/>
          </graphics>
        </attribute>
        <attribute name="ID" id="1860" net="1">
          <![CDATA[8]]>
          <graphics count="1">
            <graphic xoff="25.00" yoff="20.00" x="545.00" y="1100.00" id="1861" net="1" show="0" grparent="1865" state="1" pen="0,0,0" brush="255,255,255"/>
          </graphics>
        </attribute>
        <attribute name="Logic" id="1862" net="1">
          <![CDATA[0]]>
          <graphics count="0"/>
        </attribute>
        <attribute name="Comment" id="1863" net="1">
          <![CDATA[]]>
          <graphics count="1">
            <graphic xoff="40.00" x="560.00" y="1080.00" id="1864" net="1" show="0" grparent="1865" state="1" pen="0,0,0" brush="255,255,255"/>
          </graphics>
        </attribute>
        <graphics count="1">
          <graphic x="520.00" y="1080.00" id="1865" net="1" show="1" w="20.00" h="20.00" state="1" pen="0,0,0" brush="255,255,255"/>
        </graphics>
      </node>
      <node id="1866" net="1">
        <attribute name="Name" id="1867" net="1">
          <![CDATA[lysosomal_degradation_of_Fpn]]>
          <graphics count="1">
            <graphic xoff="0.00" yoff="20.00" x="520.00" y="1180.00" id="1868" net="1" show="1" grparent="1874" state="1" pen="0,0,0" brush="255,255,255"/>
          </graphics>
        </attribute>
        <attribute name="ID" id="1869" net="1">
          <![CDATA[9]]>
          <graphics count="1">
            <graphic xoff="25.00" yoff="20.00" x="545.00" y="1180.00" id="1870" net="1" show="0" grparent="1874" state="1" pen="0,0,0" brush="255,255,255"/>
          </graphics>
        </attribute>
        <attribute name="Logic" id="1871" net="1">
          <![CDATA[0]]>
          <graphics count="0"/>
        </attribute>
        <attribute name="Comment" id="1872" net="1">
          <![CDATA[]]>
          <graphics count="1">
            <graphic xoff="40.00" x="560.00" y="1160.00" id="1873" net="1" show="0" grparent="1874" state="1" pen="0,0,0" brush="255,255,255"/>
          </graphics>
        </attribute>
        <graphics count="1">
          <graphic x="520.00" y="1160.00" id="1874" net="1" show="1" w="20.00" h="20.00" state="1" pen="0,0,0" brush="255,255,255"/>
        </graphics>
      </node>
      <node id="1875" net="1">
        <attribute name="Name" id="1876" net="1">
          <![CDATA[degradated_Fpn_prevents_iron_release_from_enterocytes_and_splenic_macrophages]]>
          <graphics count="1">
            <graphic xoff="0.00" yoff="20.00" x="520.00" y="1260.00" id="1877" net="1" show="1" grparent="1883" state="1" pen="0,0,0" brush="255,255,255"/>
          </graphics>
        </attribute>
        <attribute name="ID" id="1878" net="1">
          <![CDATA[10]]>
          <graphics count="1">
            <graphic xoff="25.00" yoff="20.00" x="545.00" y="1260.00" id="1879" net="1" show="0" grparent="1883" state="1" pen="0,0,0" brush="255,255,255"/>
          </graphics>
        </attribute>
        <attribute name="Logic" id="1880" net="1">
          <![CDATA[0]]>
          <graphics count="0"/>
        </attribute>
        <attribute name="Comment" id="1881" net="1">
          <![CDATA[]]>
          <graphics count="1">
            <graphic xoff="40.00" x="560.00" y="1240.00" id="1882" net="1" show="0" grparent="1883" state="1" pen="0,0,0" brush="255,255,255"/>
          </graphics>
        </attribute>
        <graphics count="1">
          <graphic x="520.00" y="1240.00" id="1883" net="1" show="1" w="20.00" h="20.00" state="1" pen="0,0,0" brush="255,255,255"/>
        </graphics>
      </node>
      <node id="1884" net="1">
        <attribute name="Name" id="1885" net="1">
          <![CDATA[iron_accumulation_lead_to_decrease_of_iron_concentration_in_serum]]>
          <graphics count="1">
            <graphic xoff="0.00" yoff="20.00" x="560.00" y="1360.00" id="1886" net="1" show="1" grparent="1892" state="1" pen="0,0,0" brush="255,255,255"/>
          </graphics>
        </attribute>
        <attribute name="ID" id="1887" net="1">
          <![CDATA[11]]>
          <graphics count="1">
            <graphic xoff="25.00" yoff="20.00" x="585.00" y="1360.00" id="1888" net="1" show="0" grparent="1892" state="1" pen="0,0,0" brush="255,255,255"/>
          </graphics>
        </attribute>
        <attribute name="Logic" id="1889" net="1">
          <![CDATA[0]]>
          <graphics count="0"/>
        </attribute>
        <attribute name="Comment" id="1890" net="1">
          <![CDATA[]]>
          <graphics count="1">
            <graphic xoff="40.00" x="600.00" y="1340.00" id="1891" net="1" show="0" grparent="1892" state="1" pen="0,0,0" brush="255,255,255"/>
          </graphics>
        </attribute>
        <graphics count="1">
          <graphic x="560.00" y="1340.00" id="1892" net="1" show="1" w="20.00" h="20.00" state="1" pen="0,0,0" brush="255,255,255"/>
        </graphics>
      </node>
      <node id="1893" net="1">
        <attribute name="Name" id="1894" net="1">
          <![CDATA[down_regulation_of_DMT1_by_blocked_iron_in_enterocytes]]>
          <graphics count="1">
            <graphic xoff="0.00" yoff="20.00" x="480.00" y="1360.00" id="1895" net="1" show="1" grparent="1901" state="1" pen="0,0,0" brush="255,255,255"/>
          </graphics>
        </attribute>
        <attribute name="ID" id="1896" net="1">
          <![CDATA[12]]>
          <graphics count="1">
            <graphic xoff="25.00" yoff="20.00" x="505.00" y="1360.00" id="1897" net="1" show="0" grparent="1901" state="1" pen="0,0,0" brush="255,255,255"/>
          </graphics>
        </attribute>
        <attribute name="Logic" id="1898" net="1">
          <![CDATA[0]]>
          <graphics count="0"/>
        </attribute>
        <attribute name="Comment" id="1899" net="1">
          <![CDATA[]]>
          <graphics count="1">
            <graphic xoff="40.00" x="520.00" y="1340.00" id="1900" net="1" show="0" grparent="1901" state="1" pen="0,0,0" brush="255,255,255"/>
          </graphics>
        </attribute>
        <graphics count="1">
          <graphic x="480.00" y="1340.00" id="1901" net="1" show="1" w="20.00" h="20.00" state="1" pen="0,0,0" brush="255,255,255"/>
        </graphics>
      </node>
      <node id="1902" net="1">
        <attribute name="Name" id="1903" net="1">
          <![CDATA[source_of_ubiquitin_protein_E3]]>
          <graphics count="1">
            <graphic xoff="0.00" yoff="20.00" x="440.00" y="1040.00" id="1904" net="1" show="1" grparent="1910" state="1" pen="0,0,0" brush="255,255,255"/>
          </graphics>
        </attribute>
        <attribute name="ID" id="1905" net="1">
          <![CDATA[13]]>
          <graphics count="1">
            <graphic xoff="25.00" yoff="20.00" x="465.00" y="1040.00" id="1906" net="1" show="0" grparent="1910" state="1" pen="0,0,0" brush="255,255,255"/>
          </graphics>
        </attribute>
        <attribute name="Logic" id="1907" net="1">
          <![CDATA[0]]>
          <graphics count="0"/>
        </attribute>
        <attribute name="Comment" id="1908" net="1">
          <![CDATA[]]>
          <graphics count="1">
            <graphic xoff="40.00" x="480.00" y="1020.00" id="1909" net="1" show="0" grparent="1910" state="1" pen="0,0,0" brush="255,255,255"/>
          </graphics>
        </attribute>
        <graphics count="1">
          <graphic x="440.00" y="1020.00" id="1910" net="1" show="1" w="20.00" h="20.00" state="1" pen="0,0,0" brush="255,255,255"/>
        </graphics>
      </node>
      <node id="1911" net="1">
        <attribute name="Name" id="1912" net="1">
          <![CDATA[iron_export_to_enterocytes_by_DMT1]]>
          <graphics count="1">
            <graphic xoff="0.00" yoff="20.00" x="620.00" y="480.00" id="1913" net="1" show="1" grparent="1919" state="1" pen="0,0,0" brush="255,255,255"/>
          </graphics>
        </attribute>
        <attribute name="ID" id="1914" net="1">
          <![CDATA[14]]>
          <graphics count="1">
            <graphic xoff="25.00" yoff="20.00" x="645.00" y="480.00" id="1915" net="1" show="0" grparent="1919" state="1" pen="0,0,0" brush="255,255,255"/>
          </graphics>
        </attribute>
        <attribute name="Logic" id="1916" net="1">
          <![CDATA[0]]>
          <graphics count="0"/>
        </attribute>
        <attribute name="Comment" id="1917" net="1">
          <![CDATA[]]>
          <graphics count="1">
            <graphic xoff="40.00" x="660.00" y="460.00" id="1918" net="1" show="0" grparent="1919" state="1" pen="0,0,0" brush="255,255,255"/>
          </graphics>
        </attribute>
        <graphics count="1">
          <graphic x="620.00" y="460.00" id="1919" net="1" show="1" w="20.00" h="20.00" state="1" pen="0,0,0" brush="255,255,255"/>
        </graphics>
      </node>
      <node id="1920" net="1">
        <attribute name="Name" id="1921" net="1">
          <![CDATA[source_of_DMT1]]>
          <graphics count="1">
            <graphic xoff="0.00" yoff="20.00" x="460.00" y="460.00" id="1922" net="1" show="1" grparent="1928" state="1" pen="0,0,0" brush="255,255,255"/>
          </graphics>
        </attribute>
        <attribute name="ID" id="1923" net="1">
          <![CDATA[15]]>
          <graphics count="1">
            <graphic xoff="25.00" yoff="20.00" x="485.00" y="460.00" id="1924" net="1" show="0" grparent="1928" state="1" pen="0,0,0" brush="255,255,255"/>
          </graphics>
        </attribute>
        <attribute name="Logic" id="1925" net="1">
          <![CDATA[0]]>
          <graphics count="0"/>
        </attribute>
        <attribute name="Comment" id="1926" net="1">
          <![CDATA[]]>
          <graphics count="1">
            <graphic xoff="40.00" x="500.00" y="440.00" id="1927" net="1" show="0" grparent="1928" state="1" pen="0,0,0" brush="255,255,255"/>
          </graphics>
        </attribute>
        <graphics count="1">
          <graphic x="460.00" y="440.00" id="1928" net="1" show="1" w="20.00" h="20.00" state="1" pen="0,0,0" brush="255,255,255"/>
        </graphics>
      </node>
      <node id="1929" net="1">
        <attribute name="Name" id="1930" net="1">
          <![CDATA[iron_ion_Fe_III_reduction_to_Fe_II_via_Dcytb]]>
          <graphics count="1">
            <graphic xoff="0.00" yoff="20.00" x="620.00" y="400.00" id="1931" net="1" show="1" grparent="1937" state="1" pen="0,0,0" brush="255,255,255"/>
          </graphics>
        </attribute>
        <attribute name="ID" id="1932" net="1">
          <![CDATA[16]]>
          <graphics count="1">
            <graphic xoff="25.00" yoff="20.00" x="645.00" y="400.00" id="1933" net="1" show="0" grparent="1937" state="1" pen="0,0,0" brush="255,255,255"/>
          </graphics>
        </attribute>
        <attribute name="Logic" id="1934" net="1">
          <![CDATA[0]]>
          <graphics count="0"/>
        </attribute>
        <attribute name="Comment" id="1935" net="1">
          <![CDATA[]]>
          <graphics count="1">
            <graphic xoff="40.00" x="660.00" y="380.00" id="1936" net="1" show="0" grparent="1937" state="1" pen="0,0,0" brush="255,255,255"/>
          </graphics>
        </attribute>
        <graphics count="1">
          <graphic x="620.00" y="380.00" id="1937" net="1" show="1" w="20.00" h="20.00" state="1" pen="0,0,0" brush="255,255,255"/>
        </graphics>
      </node>
      <node id="1938" net="1">
        <attribute name="Name" id="1939" net="1">
          <![CDATA[source_of_Dcytb]]>
          <graphics count="1">
            <graphic xoff="0.00" yoff="20.00" x="540.00" y="300.00" id="1940" net="1" show="1" grparent="1946" state="1" pen="0,0,0" brush="255,255,255"/>
          </graphics>
        </attribute>
        <attribute name="ID" id="1941" net="1">
          <![CDATA[17]]>
          <graphics count="1">
            <graphic xoff="25.00" yoff="20.00" x="565.00" y="300.00" id="1942" net="1" show="0" grparent="1946" state="1" pen="0,0,0" brush="255,255,255"/>
          </graphics>
        </attribute>
        <attribute name="Logic" id="1943" net="1">
          <![CDATA[0]]>
          <graphics count="0"/>
        </attribute>
        <attribute name="Comment" id="1944" net="1">
          <![CDATA[]]>
          <graphics count="1">
            <graphic xoff="40.00" x="580.00" y="280.00" id="1945" net="1" show="0" grparent="1946" state="1" pen="0,0,0" brush="255,255,255"/>
          </graphics>
        </attribute>
        <graphics count="1">
          <graphic x="540.00" y="280.00" id="1946" net="1" show="1" w="20.00" h="20.00" state="1" pen="0,0,0" brush="255,255,255"/>
        </graphics>
      </node>
      <node id="1947" net="1">
        <attribute name="Name" id="1948" net="1">
          <![CDATA[source_of_iron_ion_Fe_III]]>
          <graphics count="1">
            <graphic xoff="0.00" yoff="20.00" x="620.00" y="260.00" id="1949" net="1" show="1" grparent="1955" state="1" pen="0,0,0" brush="255,255,255"/>
          </graphics>
        </attribute>
        <attribute name="ID" id="1950" net="1">
          <![CDATA[18]]>
          <graphics count="1">
            <graphic xoff="25.00" yoff="20.00" x="645.00" y="260.00" id="1951" net="1" show="0" grparent="1955" state="1" pen="0,0,0" brush="255,255,255"/>
          </graphics>
        </attribute>
        <attribute name="Logic" id="1952" net="1">
          <![CDATA[0]]>
          <graphics count="0"/>
        </attribute>
        <attribute name="Comment" id="1953" net="1">
          <![CDATA[]]>
          <graphics count="1">
            <graphic xoff="40.00" x="660.00" y="240.00" id="1954" net="1" show="0" grparent="1955" state="1" pen="0,0,0" brush="255,255,255"/>
          </graphics>
        </attribute>
        <graphics count="1">
          <graphic x="620.00" y="240.00" id="1955" net="1" show="1" w="20.00" h="20.00" state="1" pen="0,0,0" brush="255,255,255"/>
        </graphics>
      </node>
      <node id="1956" net="1">
        <attribute name="Name" id="1957" net="1">
          <![CDATA[down_regulation_of_DMT1_leads_to_decrease_of_iron_absorption]]>
          <graphics count="1">
            <graphic xoff="0.00" yoff="20.00" x="480.00" y="1440.00" id="1958" net="1" show="1" grparent="1964" state="1" pen="0,0,0" brush="255,255,255"/>
          </graphics>
        </attribute>
        <attribute name="ID" id="1959" net="1">
          <![CDATA[19]]>
          <graphics count="1">
            <graphic xoff="25.00" yoff="20.00" x="505.00" y="1440.00" id="1960" net="1" show="0" grparent="1964" state="1" pen="0,0,0" brush="255,255,255"/>
          </graphics>
        </attribute>
        <attribute name="Logic" id="1961" net="1">
          <![CDATA[0]]>
          <graphics count="0"/>
        </attribute>
        <attribute name="Comment" id="1962" net="1">
          <![CDATA[]]>
          <graphics count="1">
            <graphic xoff="40.00" x="520.00" y="1420.00" id="1963" net="1" show="0" grparent="1964" state="1" pen="0,0,0" brush="255,255,255"/>
          </graphics>
        </attribute>
        <graphics count="1">
          <graphic x="480.00" y="1420.00" id="1964" net="1" show="1" w="20.00" h="20.00" state="1" pen="0,0,0" brush="255,255,255"/>
        </graphics>
      </node>
      <node id="1965" net="1">
        <attribute name="Name" id="1966" net="1">
          <![CDATA[Fenton_reaction]]>
          <graphics count="1">
            <graphic xoff="0.00" yoff="20.00" x="720.00" y="420.00" id="1967" net="1" show="1" grparent="1973" state="1" pen="0,0,0" brush="255,255,255"/>
          </graphics>
        </attribute>
        <attribute name="ID" id="1968" net="1">
          <![CDATA[20]]>
          <graphics count="1">
            <graphic xoff="25.00" yoff="20.00" x="745.00" y="420.00" id="1969" net="1" show="0" grparent="1973" state="1" pen="0,0,0" brush="255,255,255"/>
          </graphics>
        </attribute>
        <attribute name="Logic" id="1970" net="1">
          <![CDATA[0]]>
          <graphics count="0"/>
        </attribute>
        <attribute name="Comment" id="1971" net="1">
          <![CDATA[]]>
          <graphics count="1">
            <graphic xoff="40.00" x="760.00" y="400.00" id="1972" net="1" show="0" grparent="1973" state="1" pen="0,0,0" brush="255,255,255"/>
          </graphics>
        </attribute>
        <graphics count="1">
          <graphic x="720.00" y="400.00" id="1973" net="1" show="1" w="20.00" h="20.00" state="1" pen="0,0,0" brush="255,255,255"/>
        </graphics>
      </node>
      <node id="1974" net="1">
        <attribute name="Name" id="1975" net="1">
          <![CDATA[increase_of_oxidative_stress_via_ROS]]>
          <graphics count="1">
            <graphic xoff="0.00" yoff="20.00" x="720.00" y="340.00" id="1976" net="1" show="1" grparent="1982" state="1" pen="0,0,0" brush="255,255,255"/>
          </graphics>
        </attribute>
        <attribute name="ID" id="1977" net="1">
          <![CDATA[21]]>
          <graphics count="1">
            <graphic xoff="25.00" yoff="20.00" x="745.00" y="340.00" id="1978" net="1" show="0" grparent="1982" state="1" pen="0,0,0" brush="255,255,255"/>
          </graphics>
        </attribute>
        <attribute name="Logic" id="1979" net="1">
          <![CDATA[0]]>
          <graphics count="0"/>
        </attribute>
        <attribute name="Comment" id="1980" net="1">
          <![CDATA[]]>
          <graphics count="1">
            <graphic xoff="40.00" x="760.00" y="320.00" id="1981" net="1" show="0" grparent="1982" state="1" pen="0,0,0" brush="255,255,255"/>
          </graphics>
        </attribute>
        <graphics count="1">
          <graphic x="720.00" y="320.00" id="1982" net="1" show="1" w="20.00" h="20.00" state="1" pen="0,0,0" brush="255,255,255"/>
        </graphics>
      </node>
      <node id="1983" net="1">
        <attribute name="Name" id="1984" net="1">
          <![CDATA[iron_export_from_LIP_to_cells]]>
          <graphics count="1">
            <graphic xoff="0.00" yoff="20.00" x="800.00" y="420.00" id="1985" net="1" show="1" grparent="1991" state="1" pen="0,0,0" brush="255,255,255"/>
          </graphics>
        </attribute>
        <attribute name="ID" id="1986" net="1">
          <![CDATA[22]]>
          <graphics count="1">
            <graphic xoff="25.00" yoff="20.00" x="825.00" y="420.00" id="1987" net="1" show="0" grparent="1991" state="1" pen="0,0,0" brush="255,255,255"/>
          </graphics>
        </attribute>
        <attribute name="Logic" id="1988" net="1">
          <![CDATA[0]]>
          <graphics count="0"/>
        </attribute>
        <attribute name="Comment" id="1989" net="1">
          <![CDATA[]]>
          <graphics count="1">
            <graphic xoff="40.00" x="840.00" y="400.00" id="1990" net="1" show="0" grparent="1991" state="1" pen="0,0,0" brush="255,255,255"/>
          </graphics>
        </attribute>
        <graphics count="1">
          <graphic x="800.00" y="400.00" id="1991" net="1" show="1" w="20.00" h="20.00" state="1" pen="0,0,0" brush="255,255,255"/>
        </graphics>
      </node>
      <node id="1992" net="1">
        <attribute name="Name" id="1993" net="1">
          <![CDATA[absorption_of_iron]]>
          <graphics count="1">
            <graphic xoff="0.00" yoff="20.00" x="800.00" y="280.00" id="1994" net="1" show="1" grparent="2000" state="1" pen="0,0,0" brush="255,255,255"/>
          </graphics>
        </attribute>
        <attribute name="ID" id="1995" net="1">
          <![CDATA[23]]>
          <graphics count="1">
            <graphic xoff="25.00" yoff="20.00" x="825.00" y="280.00" id="1996" net="1" show="0" grparent="2000" state="1" pen="0,0,0" brush="255,255,255"/>
          </graphics>
        </attribute>
        <attribute name="Logic" id="1997" net="1">
          <![CDATA[0]]>
          <graphics count="0"/>
        </attribute>
        <attribute name="Comment" id="1998" net="1">
          <![CDATA[]]>
          <graphics count="1">
            <graphic xoff="40.00" x="840.00" y="260.00" id="1999" net="1" show="0" grparent="2000" state="1" pen="0,0,0" brush="255,255,255"/>
          </graphics>
        </attribute>
        <graphics count="1">
          <graphic x="800.00" y="260.00" id="2000" net="1" show="1" w="20.00" h="20.00" state="1" pen="0,0,0" brush="255,255,255"/>
        </graphics>
      </node>
      <node id="2001" net="1">
        <attribute name="Name" id="2002" net="1">
          <![CDATA[feedback_iron_form_storage_in_enterocytes]]>
          <graphics count="1">
            <graphic xoff="0.00" yoff="20.00" x="740.00" y="280.00" id="2003" net="1" show="1" grparent="2009" state="1" pen="0,0,0" brush="255,255,255"/>
          </graphics>
        </attribute>
        <attribute name="ID" id="2004" net="1">
          <![CDATA[24]]>
          <graphics count="1">
            <graphic xoff="25.00" yoff="20.00" x="765.00" y="280.00" id="2005" net="1" show="0" grparent="2009" state="1" pen="0,0,0" brush="255,255,255"/>
          </graphics>
        </attribute>
        <attribute name="Logic" id="2006" net="1">
          <![CDATA[0]]>
          <graphics count="0"/>
        </attribute>
        <attribute name="Comment" id="2007" net="1">
          <![CDATA[]]>
          <graphics count="1">
            <graphic xoff="40.00" x="780.00" y="260.00" id="2008" net="1" show="0" grparent="2009" state="1" pen="0,0,0" brush="255,255,255"/>
          </graphics>
        </attribute>
        <graphics count="1">
          <graphic x="740.00" y="260.00" id="2009" net="1" show="1" w="20.00" h="20.00" state="1" pen="0,0,0" brush="255,255,255"/>
        </graphics>
      </node>
      <node id="2010" net="1">
        <attribute name="Name" id="2011" net="1">
          <![CDATA[iron_export_from_enterocytes_to_blood_circulation_by_Fpn]]>
          <graphics count="1">
            <graphic xoff="0.00" yoff="20.00" x="980.00" y="280.00" id="2012" net="1" show="1" grparent="2018" state="1" pen="0,0,0" brush="255,255,255"/>
          </graphics>
        </attribute>
        <attribute name="ID" id="2013" net="1">
          <![CDATA[25]]>
          <graphics count="1">
            <graphic xoff="25.00" yoff="20.00" x="1005.00" y="280.00" id="2014" net="1" show="0" grparent="2018" state="1" pen="0,0,0" brush="255,255,255"/>
          </graphics>
        </attribute>
        <attribute name="Logic" id="2015" net="1">
          <![CDATA[0]]>
          <graphics count="0"/>
        </attribute>
        <attribute name="Comment" id="2016" net="1">
          <![CDATA[]]>
          <graphics count="1">
            <graphic xoff="40.00" x="1020.00" y="260.00" id="2017" net="1" show="0" grparent="2018" state="1" pen="0,0,0" brush="255,255,255"/>
          </graphics>
        </attribute>
        <graphics count="1">
          <graphic x="980.00" y="260.00" id="2018" net="1" show="1" w="20.00" h="20.00" state="1" pen="0,0,0" brush="255,255,255"/>
        </graphics>
      </node>
      <node id="2019" net="1">
        <attribute name="Name" id="2020" net="1">
          <![CDATA[enterocytes_ferroportin]]>
          <graphics count="1">
            <graphic xoff="0.00" yoff="20.00" x="940.00" y="380.00" id="2021" net="1" show="1" grparent="2027" state="1" pen="0,0,0" brush="255,255,255"/>
          </graphics>
        </attribute>
        <attribute name="ID" id="2022" net="1">
          <![CDATA[26]]>
          <graphics count="1">
            <graphic xoff="25.00" yoff="20.00" x="965.00" y="380.00" id="2023" net="1" show="0" grparent="2027" state="1" pen="0,0,0" brush="255,255,255"/>
          </graphics>
        </attribute>
        <attribute name="Logic" id="2024" net="1">
          <![CDATA[0]]>
          <graphics count="0"/>
        </attribute>
        <attribute name="Comment" id="2025" net="1">
          <![CDATA[]]>
          <graphics count="1">
            <graphic xoff="40.00" x="980.00" y="360.00" id="2026" net="1" show="0" grparent="2027" state="1" pen="0,0,0" brush="255,255,255"/>
          </graphics>
        </attribute>
        <graphics count="1">
          <graphic x="940.00" y="360.00" id="2027" net="1" show="1" w="20.00" h="20.00" state="1" pen="0,0,0" brush="255,255,255"/>
        </graphics>
      </node>
      <node id="2028" net="1">
        <attribute name="Name" id="2029" net="1">
          <![CDATA[Fe_II_oxydation_to_Fe_III_by_Heph]]>
          <graphics count="1">
            <graphic xoff="0.00" yoff="20.00" x="1200.00" y="220.00" id="2030" net="1" show="1" grparent="2036" state="1" pen="0,0,0" brush="255,255,255"/>
          </graphics>
        </attribute>
        <attribute name="ID" id="2031" net="1">
          <![CDATA[27]]>
          <graphics count="1">
            <graphic xoff="25.00" yoff="20.00" x="1225.00" y="220.00" id="2032" net="1" show="0" grparent="2036" state="1" pen="0,0,0" brush="255,255,255"/>
          </graphics>
        </attribute>
        <attribute name="Logic" id="2033" net="1">
          <![CDATA[0]]>
          <graphics count="0"/>
        </attribute>
        <attribute name="Comment" id="2034" net="1">
          <![CDATA[]]>
          <graphics count="1">
            <graphic xoff="40.00" x="1240.00" y="200.00" id="2035" net="1" show="0" grparent="2036" state="1" pen="0,0,0" brush="255,255,255"/>
          </graphics>
        </attribute>
        <graphics count="1">
          <graphic x="1200.00" y="200.00" id="2036" net="1" show="1" w="20.00" h="20.00" state="1" pen="0,0,0" brush="255,255,255"/>
        </graphics>
      </node>
      <node id="2037" net="1">
        <attribute name="Name" id="2038" net="1">
          <![CDATA[source_of_hephaestin]]>
          <graphics count="1">
            <graphic xoff="0.00" yoff="20.00" x="1380.00" y="220.00" id="2039" net="1" show="1" grparent="2045" state="1" pen="0,0,0" brush="255,255,255"/>
          </graphics>
        </attribute>
        <attribute name="ID" id="2040" net="1">
          <![CDATA[28]]>
          <graphics count="1">
            <graphic xoff="25.00" yoff="20.00" x="1405.00" y="220.00" id="2041" net="1" show="0" grparent="2045" state="1" pen="0,0,0" brush="255,255,255"/>
          </graphics>
        </attribute>
        <attribute name="Logic" id="2042" net="1">
          <![CDATA[0]]>
          <graphics count="0"/>
        </attribute>
        <attribute name="Comment" id="2043" net="1">
          <![CDATA[]]>
          <graphics count="1">
            <graphic xoff="40.00" x="1420.00" y="200.00" id="2044" net="1" show="0" grparent="2045" state="1" pen="0,0,0" brush="255,255,255"/>
          </graphics>
        </attribute>
        <graphics count="1">
          <graphic x="1380.00" y="200.00" id="2045" net="1" show="1" w="20.00" h="20.00" state="1" pen="0,0,0" brush="255,255,255"/>
        </graphics>
      </node>
      <node id="2046" net="1">
        <attribute name="Name" id="2047" net="1">
          <![CDATA[iron_from_enterocytes_binds_to_Tf]]>
          <graphics count="1">
            <graphic xoff="0.00" yoff="20.00" x="1100.00" y="320.00" id="2048" net="1" show="1" grparent="2054" state="1" pen="0,0,0" brush="255,255,255"/>
          </graphics>
        </attribute>
        <attribute name="ID" id="2049" net="1">
          <![CDATA[29]]>
          <graphics count="1">
            <graphic xoff="25.00" yoff="20.00" x="1125.00" y="320.00" id="2050" net="1" show="0" grparent="2054" state="1" pen="0,0,0" brush="255,255,255"/>
          </graphics>
        </attribute>
        <attribute name="Logic" id="2051" net="1">
          <![CDATA[0]]>
          <graphics count="0"/>
        </attribute>
        <attribute name="Comment" id="2052" net="1">
          <![CDATA[]]>
          <graphics count="1">
            <graphic xoff="40.00" x="1140.00" y="300.00" id="2053" net="1" show="0" grparent="2054" state="1" pen="0,0,0" brush="255,255,255"/>
          </graphics>
        </attribute>
        <graphics count="1">
          <graphic x="1100.00" y="300.00" id="2054" net="1" show="1" w="20.00" h="20.00" state="1" pen="0,0,0" brush="255,255,255"/>
        </graphics>
      </node>
      <node id="2055" net="1">
        <attribute name="Name" id="2056" net="1">
          <![CDATA[source_of_transferrin]]>
          <graphics count="1">
            <graphic xoff="0.00" yoff="20.00" x="1280.00" y="320.00" id="2057" net="1" show="1" grparent="2063" state="1" pen="0,0,0" brush="255,255,255"/>
          </graphics>
        </attribute>
        <attribute name="ID" id="2058" net="1">
          <![CDATA[30]]>
          <graphics count="1">
            <graphic xoff="25.00" yoff="20.00" x="1305.00" y="320.00" id="2059" net="1" show="0" grparent="2063" state="1" pen="0,0,0" brush="255,255,255"/>
          </graphics>
        </attribute>
        <attribute name="Logic" id="2060" net="1">
          <![CDATA[0]]>
          <graphics count="0"/>
        </attribute>
        <attribute name="Comment" id="2061" net="1">
          <![CDATA[]]>
          <graphics count="1">
            <graphic xoff="40.00" x="1320.00" y="300.00" id="2062" net="1" show="0" grparent="2063" state="1" pen="0,0,0" brush="255,255,255"/>
          </graphics>
        </attribute>
        <graphics count="1">
          <graphic x="1280.00" y="300.00" id="2063" net="1" show="1" w="20.00" h="20.00" state="1" pen="0,0,0" brush="255,255,255"/>
        </graphics>
      </node>
      <node id="2064" net="1">
        <attribute name="Name" id="2065" net="1">
          <![CDATA[source_of_transferrin_receptor_protein_1]]>
          <graphics count="1">
            <graphic xoff="0.00" yoff="20.00" x="1380.00" y="300.00" id="2066" net="1" show="1" grparent="2072" state="1" pen="0,0,0" brush="255,255,255"/>
          </graphics>
        </attribute>
        <attribute name="ID" id="2067" net="1">
          <![CDATA[31]]>
          <graphics count="1">
            <graphic xoff="25.00" yoff="20.00" x="1405.00" y="300.00" id="2068" net="1" show="0" grparent="2072" state="1" pen="0,0,0" brush="255,255,255"/>
          </graphics>
        </attribute>
        <attribute name="Logic" id="2069" net="1">
          <![CDATA[0]]>
          <graphics count="0"/>
        </attribute>
        <attribute name="Comment" id="2070" net="1">
          <![CDATA[]]>
          <graphics count="1">
            <graphic xoff="40.00" x="1420.00" y="280.00" id="2071" net="1" show="0" grparent="2072" state="1" pen="0,0,0" brush="255,255,255"/>
          </graphics>
        </attribute>
        <graphics count="1">
          <graphic x="1380.00" y="280.00" id="2072" net="1" show="1" w="20.00" h="20.00" state="1" pen="0,0,0" brush="255,255,255"/>
        </graphics>
      </node>
      <node id="2073" net="1">
        <attribute name="Name" id="2074" net="1">
          <![CDATA[iron_absorption_by_mammals_via_endocytosis]]>
          <graphics count="1">
            <graphic xoff="0.00" yoff="20.00" x="1140.00" y="420.00" id="2075" net="1" show="1" grparent="2081" state="1" pen="0,0,0" brush="255,255,255"/>
          </graphics>
        </attribute>
        <attribute name="ID" id="2076" net="1">
          <![CDATA[32]]>
          <graphics count="1">
            <graphic xoff="25.00" yoff="20.00" x="1165.00" y="420.00" id="2077" net="1" show="0" grparent="2081" state="1" pen="0,0,0" brush="255,255,255"/>
          </graphics>
        </attribute>
        <attribute name="Logic" id="2078" net="1">
          <![CDATA[0]]>
          <graphics count="0"/>
        </attribute>
        <attribute name="Comment" id="2079" net="1">
          <![CDATA[]]>
          <graphics count="1">
            <graphic xoff="40.00" x="1180.00" y="400.00" id="2080" net="1" show="0" grparent="2081" state="1" pen="0,0,0" brush="255,255,255"/>
          </graphics>
        </attribute>
        <graphics count="1">
          <graphic x="1140.00" y="400.00" id="2081" net="1" show="1" w="20.00" h="20.00" state="1" pen="0,0,0" brush="255,255,255"/>
        </graphics>
      </node>
      <node id="2082" net="1">
        <attribute name="Name" id="2083" net="1">
          <![CDATA[IRP_IRE_mechanism_in_iron_overload]]>
          <graphics count="1">
            <graphic xoff="0.00" yoff="20.00" x="860.00" y="540.00" id="2084" net="1" show="1" grparent="2090" state="1" pen="0,0,0" brush="255,255,255"/>
          </graphics>
        </attribute>
        <attribute name="ID" id="2085" net="1">
          <![CDATA[33]]>
          <graphics count="1">
            <graphic xoff="25.00" yoff="20.00" x="885.00" y="540.00" id="2086" net="1" show="0" grparent="2090" state="1" pen="0,0,0" brush="255,255,255"/>
          </graphics>
        </attribute>
        <attribute name="Logic" id="2087" net="1">
          <![CDATA[0]]>
          <graphics count="0"/>
        </attribute>
        <attribute name="Comment" id="2088" net="1">
          <![CDATA[]]>
          <graphics count="1">
            <graphic xoff="40.00" x="900.00" y="520.00" id="2089" net="1" show="0" grparent="2090" state="1" pen="0,0,0" brush="255,255,255"/>
          </graphics>
        </attribute>
        <graphics count="1">
          <graphic x="860.00" y="520.00" id="2090" net="1" show="1" w="20.00" h="20.00" state="1" pen="0,0,0" brush="255,255,255"/>
        </graphics>
      </node>
      <node id="2091" net="1">
        <attribute name="Name" id="2092" net="1">
          <![CDATA[IRP_IRE_mechanism_in_iron_deficiency]]>
          <graphics count="1">
            <graphic xoff="0.00" yoff="20.00" x="1420.00" y="540.00" id="2093" net="1" show="1" grparent="2099" state="1" pen="0,0,0" brush="255,255,255"/>
          </graphics>
        </attribute>
        <attribute name="ID" id="2094" net="1">
          <![CDATA[34]]>
          <graphics count="1">
            <graphic xoff="25.00" yoff="20.00" x="1445.00" y="540.00" id="2095" net="1" show="0" grparent="2099" state="1" pen="0,0,0" brush="255,255,255"/>
          </graphics>
        </attribute>
        <attribute name="Logic" id="2096" net="1">
          <![CDATA[0]]>
          <graphics count="0"/>
        </attribute>
        <attribute name="Comment" id="2097" net="1">
          <![CDATA[]]>
          <graphics count="1">
            <graphic xoff="40.00" x="1460.00" y="520.00" id="2098" net="1" show="0" grparent="2099" state="1" pen="0,0,0" brush="255,255,255"/>
          </graphics>
        </attribute>
        <graphics count="1">
          <graphic x="1420.00" y="520.00" id="2099" net="1" show="1" w="20.00" h="20.00" state="1" pen="0,0,0" brush="255,255,255"/>
        </graphics>
      </node>
      <node id="2100" net="1">
        <attribute name="Name" id="2101" net="1">
          <![CDATA[degradation_of_FBXL5]]>
          <graphics count="1">
            <graphic xoff="0.00" yoff="20.00" x="1340.00" y="460.00" id="2102" net="1" show="1" grparent="2108" state="1" pen="0,0,0" brush="255,255,255"/>
          </graphics>
        </attribute>
        <attribute name="ID" id="2103" net="1">
          <![CDATA[35]]>
          <graphics count="1">
            <graphic xoff="25.00" yoff="20.00" x="1365.00" y="460.00" id="2104" net="1" show="0" grparent="2108" state="1" pen="0,0,0" brush="255,255,255"/>
          </graphics>
        </attribute>
        <attribute name="Logic" id="2105" net="1">
          <![CDATA[0]]>
          <graphics count="0"/>
        </attribute>
        <attribute name="Comment" id="2106" net="1">
          <![CDATA[]]>
          <graphics count="1">
            <graphic xoff="40.00" x="1380.00" y="440.00" id="2107" net="1" show="0" grparent="2108" state="1" pen="0,0,0" brush="255,255,255"/>
          </graphics>
        </attribute>
        <graphics count="1">
          <graphic x="1340.00" y="440.00" id="2108" net="1" show="1" w="20.00" h="20.00" state="1" pen="0,0,0" brush="255,255,255"/>
        </graphics>
      </node>
      <node id="2109" net="1">
        <attribute name="Name" id="2110" net="1">
          <![CDATA[increase_of_IRP2]]>
          <graphics count="1">
            <graphic xoff="0.00" yoff="20.00" x="1260.00" y="520.00" id="2111" net="1" show="1" grparent="2117" state="1" pen="0,0,0" brush="255,255,255"/>
          </graphics>
        </attribute>
        <attribute name="ID" id="2112" net="1">
          <![CDATA[36]]>
          <graphics count="1">
            <graphic xoff="25.00" yoff="20.00" x="1285.00" y="520.00" id="2113" net="1" show="0" grparent="2117" state="1" pen="0,0,0" brush="255,255,255"/>
          </graphics>
        </attribute>
        <attribute name="Logic" id="2114" net="1">
          <![CDATA[0]]>
          <graphics count="0"/>
        </attribute>
        <attribute name="Comment" id="2115" net="1">
          <![CDATA[]]>
          <graphics count="1">
            <graphic xoff="40.00" x="1300.00" y="500.00" id="2116" net="1" show="0" grparent="2117" state="1" pen="0,0,0" brush="255,255,255"/>
          </graphics>
        </attribute>
        <graphics count="1">
          <graphic x="1260.00" y="500.00" id="2117" net="1" show="1" w="20.00" h="20.00" state="1" pen="0,0,0" brush="255,255,255"/>
        </graphics>
      </node>
      <node id="2118" net="1">
        <attribute name="Name" id="2119" net="1">
          <![CDATA[increase_of_FBXL5]]>
          <graphics count="1">
            <graphic xoff="0.00" yoff="20.00" x="900.00" y="520.00" id="2120" net="1" show="1" grparent="2126" state="1" pen="0,0,0" brush="255,255,255"/>
          </graphics>
        </attribute>
        <attribute name="ID" id="2121" net="1">
          <![CDATA[37]]>
          <graphics count="1">
            <graphic xoff="25.00" yoff="20.00" x="925.00" y="520.00" id="2122" net="1" show="0" grparent="2126" state="1" pen="0,0,0" brush="255,255,255"/>
          </graphics>
        </attribute>
        <attribute name="Logic" id="2123" net="1">
          <![CDATA[0]]>
          <graphics count="0"/>
        </attribute>
        <attribute name="Comment" id="2124" net="1">
          <![CDATA[]]>
          <graphics count="1">
            <graphic xoff="40.00" x="940.00" y="500.00" id="2125" net="1" show="0" grparent="2126" state="1" pen="0,0,0" brush="255,255,255"/>
          </graphics>
        </attribute>
        <graphics count="1">
          <graphic x="900.00" y="500.00" id="2126" net="1" show="1" w="20.00" h="20.00" state="1" pen="0,0,0" brush="255,255,255"/>
        </graphics>
      </node>
      <node id="2127" net="1">
        <attribute name="Name" id="2128" net="1">
          <![CDATA[degradation_of_IRP2]]>
          <graphics count="1">
            <graphic xoff="0.00" yoff="20.00" x="1020.00" y="520.00" id="2129" net="1" show="1" grparent="2135" state="1" pen="0,0,0" brush="255,255,255"/>
          </graphics>
        </attribute>
        <attribute name="ID" id="2130" net="1">
          <![CDATA[38]]>
          <graphics count="1">
            <graphic xoff="25.00" yoff="20.00" x="1045.00" y="520.00" id="2131" net="1" show="0" grparent="2135" state="1" pen="0,0,0" brush="255,255,255"/>
          </graphics>
        </attribute>
        <attribute name="Logic" id="2132" net="1">
          <![CDATA[0]]>
          <graphics count="0"/>
        </attribute>
        <attribute name="Comment" id="2133" net="1">
          <![CDATA[]]>
          <graphics count="1">
            <graphic xoff="40.00" x="1060.00" y="500.00" id="2134" net="1" show="0" grparent="2135" state="1" pen="0,0,0" brush="255,255,255"/>
          </graphics>
        </attribute>
        <graphics count="1">
          <graphic x="1020.00" y="500.00" id="2135" net="1" show="1" w="20.00" h="20.00" state="1" pen="0,0,0" brush="255,255,255"/>
        </graphics>
      </node>
      <node id="2136" net="1">
        <attribute name="Name" id="2137" net="1">
          <![CDATA[apo_IRP1_formation]]>
          <graphics count="1">
            <graphic xoff="0.00" yoff="20.00" x="1420.00" y="620.00" id="2138" net="1" show="1" grparent="2144" state="1" pen="0,0,0" brush="255,255,255"/>
          </graphics>
        </attribute>
        <attribute name="ID" id="2139" net="1">
          <![CDATA[39]]>
          <graphics count="1">
            <graphic xoff="25.00" yoff="20.00" x="1445.00" y="620.00" id="2140" net="1" show="0" grparent="2144" state="1" pen="0,0,0" brush="255,255,255"/>
          </graphics>
        </attribute>
        <attribute name="Logic" id="2141" net="1">
          <![CDATA[0]]>
          <graphics count="0"/>
        </attribute>
        <attribute name="Comment" id="2142" net="1">
          <![CDATA[]]>
          <graphics count="1">
            <graphic xoff="40.00" x="1460.00" y="600.00" id="2143" net="1" show="0" grparent="2144" state="1" pen="0,0,0" brush="255,255,255"/>
          </graphics>
        </attribute>
        <graphics count="1">
          <graphic x="1420.00" y="600.00" id="2144" net="1" show="1" w="20.00" h="20.00" state="1" pen="0,0,0" brush="255,255,255"/>
        </graphics>
      </node>
      <node id="2145" net="1">
        <attribute name="Name" id="2146" net="1">
          <![CDATA[apo_IRP1_binds_to_IRE_in_3_UTR_region_of_TfR1]]>
          <graphics count="1">
            <graphic xoff="0.00" yoff="20.00" x="1300.00" y="720.00" id="2147" net="1" show="1" grparent="2153" state="1" pen="0,0,0" brush="255,255,255"/>
          </graphics>
        </attribute>
        <attribute name="ID" id="2148" net="1">
          <![CDATA[40]]>
          <graphics count="1">
            <graphic xoff="25.00" yoff="20.00" x="1325.00" y="720.00" id="2149" net="1" show="0" grparent="2153" state="1" pen="0,0,0" brush="255,255,255"/>
          </graphics>
        </attribute>
        <attribute name="Logic" id="2150" net="1">
          <![CDATA[0]]>
          <graphics count="0"/>
        </attribute>
        <attribute name="Comment" id="2151" net="1">
          <![CDATA[]]>
          <graphics count="1">
            <graphic xoff="40.00" x="1340.00" y="700.00" id="2152" net="1" show="0" grparent="2153" state="1" pen="0,0,0" brush="255,255,255"/>
          </graphics>
        </attribute>
        <graphics count="1">
          <graphic x="1300.00" y="700.00" id="2153" net="1" show="1" w="20.00" h="20.00" state="1" pen="0,0,0" brush="255,255,255"/>
        </graphics>
      </node>
      <node id="2154" net="1">
        <attribute name="Name" id="2155" net="1">
          <![CDATA[apo_IRP1_binds_to_IRE_in_3_UTR_region_of_DMT1]]>
          <graphics count="1">
            <graphic xoff="0.00" yoff="20.00" x="1420.00" y="740.00" id="2156" net="1" show="1" grparent="2162" state="1" pen="0,0,0" brush="255,255,255"/>
          </graphics>
        </attribute>
        <attribute name="ID" id="2157" net="1">
          <![CDATA[41]]>
          <graphics count="1">
            <graphic xoff="25.00" yoff="20.00" x="1445.00" y="740.00" id="2158" net="1" show="0" grparent="2162" state="1" pen="0,0,0" brush="255,255,255"/>
          </graphics>
        </attribute>
        <attribute name="Logic" id="2159" net="1">
          <![CDATA[0]]>
          <graphics count="0"/>
        </attribute>
        <attribute name="Comment" id="2160" net="1">
          <![CDATA[]]>
          <graphics count="1">
            <graphic xoff="40.00" x="1460.00" y="720.00" id="2161" net="1" show="0" grparent="2162" state="1" pen="0,0,0" brush="255,255,255"/>
          </graphics>
        </attribute>
        <graphics count="1">
          <graphic x="1420.00" y="720.00" id="2162" net="1" show="1" w="20.00" h="20.00" state="1" pen="0,0,0" brush="255,255,255"/>
        </graphics>
      </node>
      <node id="2163" net="1">
        <attribute name="Name" id="2164" net="1">
          <![CDATA[apo_IRP1_binds_to_IRE_in_5_UTR_region_of_Ft]]>
          <graphics count="1">
            <graphic xoff="0.00" yoff="20.00" x="1300.00" y="660.00" id="2165" net="1" show="1" grparent="2171" state="1" pen="0,0,0" brush="255,255,255"/>
          </graphics>
        </attribute>
        <attribute name="ID" id="2166" net="1">
          <![CDATA[42]]>
          <graphics count="1">
            <graphic xoff="25.00" yoff="20.00" x="1325.00" y="660.00" id="2167" net="1" show="0" grparent="2171" state="1" pen="0,0,0" brush="255,255,255"/>
          </graphics>
        </attribute>
        <attribute name="Logic" id="2168" net="1">
          <![CDATA[0]]>
          <graphics count="0"/>
        </attribute>
        <attribute name="Comment" id="2169" net="1">
          <![CDATA[]]>
          <graphics count="1">
            <graphic xoff="40.00" x="1340.00" y="640.00" id="2170" net="1" show="0" grparent="2171" state="1" pen="0,0,0" brush="255,255,255"/>
          </graphics>
        </attribute>
        <graphics count="1">
          <graphic x="1300.00" y="640.00" id="2171" net="1" show="1" w="20.00" h="20.00" state="1" pen="0,0,0" brush="255,255,255"/>
        </graphics>
      </node>
      <node id="2172" net="1">
        <attribute name="Name" id="2173" net="1">
          <![CDATA[apo_IRP1_binds_to_IRE_in_5_UTR_region_of_Fpn]]>
          <graphics count="1">
            <graphic xoff="0.00" yoff="20.00" x="1340.00" y="620.00" id="2174" net="1" show="1" grparent="2180" state="1" pen="0,0,0" brush="255,255,255"/>
          </graphics>
        </attribute>
        <attribute name="ID" id="2175" net="1">
          <![CDATA[43]]>
          <graphics count="1">
            <graphic xoff="25.00" yoff="20.00" x="1365.00" y="620.00" id="2176" net="1" show="0" grparent="2180" state="1" pen="0,0,0" brush="255,255,255"/>
          </graphics>
        </attribute>
        <attribute name="Logic" id="2177" net="1">
          <![CDATA[0]]>
          <graphics count="0"/>
        </attribute>
        <attribute name="Comment" id="2178" net="1">
          <![CDATA[]]>
          <graphics count="1">
            <graphic xoff="40.00" x="1380.00" y="600.00" id="2179" net="1" show="0" grparent="2180" state="1" pen="0,0,0" brush="255,255,255"/>
          </graphics>
        </attribute>
        <graphics count="1">
          <graphic x="1340.00" y="600.00" id="2180" net="1" show="1" w="20.00" h="20.00" state="1" pen="0,0,0" brush="255,255,255"/>
        </graphics>
      </node>
      <node id="2181" net="1">
        <attribute name="Name" id="2182" net="1">
          <![CDATA[increase_of_TfR1_by_apo_IRP1]]>
          <graphics count="1">
            <graphic xoff="0.00" yoff="20.00" x="1220.00" y="780.00" id="2183" net="1" show="1" grparent="2189" state="1" pen="0,0,0" brush="255,255,255"/>
          </graphics>
        </attribute>
        <attribute name="ID" id="2184" net="1">
          <![CDATA[44]]>
          <graphics count="1">
            <graphic xoff="25.00" yoff="20.00" x="1245.00" y="780.00" id="2185" net="1" show="0" grparent="2189" state="1" pen="0,0,0" brush="255,255,255"/>
          </graphics>
        </attribute>
        <attribute name="Logic" id="2186" net="1">
          <![CDATA[0]]>
          <graphics count="0"/>
        </attribute>
        <attribute name="Comment" id="2187" net="1">
          <![CDATA[]]>
          <graphics count="1">
            <graphic xoff="40.00" x="1260.00" y="760.00" id="2188" net="1" show="0" grparent="2189" state="1" pen="0,0,0" brush="255,255,255"/>
          </graphics>
        </attribute>
        <graphics count="1">
          <graphic x="1220.00" y="760.00" id="2189" net="1" show="1" w="20.00" h="20.00" state="1" pen="0,0,0" brush="255,255,255"/>
        </graphics>
      </node>
      <node id="2190" net="1">
        <attribute name="Name" id="2191" net="1">
          <![CDATA[increase_of_DMT1_by_apo_IRP1]]>
          <graphics count="1">
            <graphic xoff="0.00" yoff="20.00" x="1420.00" y="840.00" id="2192" net="1" show="1" grparent="2198" state="1" pen="0,0,0" brush="255,255,255"/>
          </graphics>
        </attribute>
        <attribute name="ID" id="2193" net="1">
          <![CDATA[45]]>
          <graphics count="1">
            <graphic xoff="25.00" yoff="20.00" x="1445.00" y="840.00" id="2194" net="1" show="0" grparent="2198" state="1" pen="0,0,0" brush="255,255,255"/>
          </graphics>
        </attribute>
        <attribute name="Logic" id="2195" net="1">
          <![CDATA[0]]>
          <graphics count="0"/>
        </attribute>
        <attribute name="Comment" id="2196" net="1">
          <![CDATA[]]>
          <graphics count="1">
            <graphic xoff="40.00" x="1460.00" y="820.00" id="2197" net="1" show="0" grparent="2198" state="1" pen="0,0,0" brush="255,255,255"/>
          </graphics>
        </attribute>
        <graphics count="1">
          <graphic x="1420.00" y="820.00" id="2198" net="1" show="1" w="20.00" h="20.00" state="1" pen="0,0,0" brush="255,255,255"/>
        </graphics>
      </node>
      <node id="2199" net="1">
        <attribute name="Name" id="2200" net="1">
          <![CDATA[inhibition_of_Ft_by_apo_IRP1]]>
          <graphics count="1">
            <graphic xoff="0.00" yoff="20.00" x="1120.00" y="680.00" id="2201" net="1" show="1" grparent="2207" state="1" pen="0,0,0" brush="255,255,255"/>
          </graphics>
        </attribute>
        <attribute name="ID" id="2202" net="1">
          <![CDATA[46]]>
          <graphics count="1">
            <graphic xoff="25.00" yoff="20.00" x="1145.00" y="680.00" id="2203" net="1" show="0" grparent="2207" state="1" pen="0,0,0" brush="255,255,255"/>
          </graphics>
        </attribute>
        <attribute name="Logic" id="2204" net="1">
          <![CDATA[0]]>
          <graphics count="0"/>
        </attribute>
        <attribute name="Comment" id="2205" net="1">
          <![CDATA[]]>
          <graphics count="1">
            <graphic xoff="40.00" x="1160.00" y="660.00" id="2206" net="1" show="0" grparent="2207" state="1" pen="0,0,0" brush="255,255,255"/>
          </graphics>
        </attribute>
        <graphics count="1">
          <graphic x="1120.00" y="660.00" id="2207" net="1" show="1" w="20.00" h="20.00" state="1" pen="0,0,0" brush="255,255,255"/>
        </graphics>
      </node>
      <node id="2208" net="1">
        <attribute name="Name" id="2209" net="1">
          <![CDATA[inhibition_of_Fpn_by_apo_IRP1]]>
          <graphics count="1">
            <graphic xoff="0.00" yoff="20.00" x="1160.00" y="620.00" id="2210" net="1" show="1" grparent="2216" state="1" pen="0,0,0" brush="255,255,255"/>
          </graphics>
        </attribute>
        <attribute name="ID" id="2211" net="1">
          <![CDATA[47]]>
          <graphics count="1">
            <graphic xoff="25.00" yoff="20.00" x="1185.00" y="620.00" id="2212" net="1" show="0" grparent="2216" state="1" pen="0,0,0" brush="255,255,255"/>
          </graphics>
        </attribute>
        <attribute name="Logic" id="2213" net="1">
          <![CDATA[0]]>
          <graphics count="0"/>
        </attribute>
        <attribute name="Comment" id="2214" net="1">
          <![CDATA[]]>
          <graphics count="1">
            <graphic xoff="40.00" x="1200.00" y="600.00" id="2215" net="1" show="0" grparent="2216" state="1" pen="0,0,0" brush="255,255,255"/>
          </graphics>
        </attribute>
        <graphics count="1">
          <graphic x="1160.00" y="600.00" id="2216" net="1" show="1" w="20.00" h="20.00" state="1" pen="0,0,0" brush="255,255,255"/>
        </graphics>
      </node>
      <node id="2217" net="1">
        <attribute name="Name" id="2218" net="1">
          <![CDATA[holo_IRP1_formation]]>
          <graphics count="1">
            <graphic xoff="0.00" yoff="20.00" x="860.00" y="620.00" id="2219" net="1" show="1" grparent="2225" state="1" pen="0,0,0" brush="255,255,255"/>
          </graphics>
        </attribute>
        <attribute name="ID" id="2220" net="1">
          <![CDATA[48]]>
          <graphics count="1">
            <graphic xoff="25.00" yoff="20.00" x="885.00" y="620.00" id="2221" net="1" show="0" grparent="2225" state="1" pen="0,0,0" brush="255,255,255"/>
          </graphics>
        </attribute>
        <attribute name="Logic" id="2222" net="1">
          <![CDATA[0]]>
          <graphics count="0"/>
        </attribute>
        <attribute name="Comment" id="2223" net="1">
          <![CDATA[]]>
          <graphics count="1">
            <graphic xoff="40.00" x="900.00" y="600.00" id="2224" net="1" show="0" grparent="2225" state="1" pen="0,0,0" brush="255,255,255"/>
          </graphics>
        </attribute>
        <graphics count="1">
          <graphic x="860.00" y="600.00" id="2225" net="1" show="1" w="20.00" h="20.00" state="1" pen="0,0,0" brush="255,255,255"/>
        </graphics>
      </node>
      <node id="2226" net="1">
        <attribute name="Name" id="2227" net="1">
          <![CDATA[apo_IRP2_formation_leads_to_the_same_effect_as_apo_IRP1]]>
          <graphics count="1">
            <graphic xoff="0.00" yoff="20.00" x="1160.00" y="560.00" id="2228" net="1" show="1" grparent="2234" state="1" pen="0,0,0" brush="255,255,255"/>
          </graphics>
        </attribute>
        <attribute name="ID" id="2229" net="1">
          <![CDATA[49]]>
          <graphics count="1">
            <graphic xoff="25.00" yoff="20.00" x="1185.00" y="560.00" id="2230" net="1" show="0" grparent="2234" state="1" pen="0,0,0" brush="255,255,255"/>
          </graphics>
        </attribute>
        <attribute name="Logic" id="2231" net="1">
          <![CDATA[0]]>
          <graphics count="0"/>
        </attribute>
        <attribute name="Comment" id="2232" net="1">
          <![CDATA[]]>
          <graphics count="1">
            <graphic xoff="40.00" x="1200.00" y="540.00" id="2233" net="1" show="0" grparent="2234" state="1" pen="0,0,0" brush="255,255,255"/>
          </graphics>
        </attribute>
        <graphics count="1">
          <graphic x="1160.00" y="540.00" id="2234" net="1" show="1" w="20.00" h="20.00" state="1" pen="0,0,0" brush="255,255,255"/>
        </graphics>
      </node>
      <node id="2235" net="1">
        <attribute name="Name" id="2236" net="1">
          <![CDATA[decrease_of_TfR1_caused_by_holo_IRP1]]>
          <graphics count="1">
            <graphic xoff="0.00" yoff="20.00" x="1040.00" y="680.00" id="2237" net="1" show="1" grparent="2243" state="1" pen="0,0,0" brush="255,255,255"/>
          </graphics>
        </attribute>
        <attribute name="ID" id="2238" net="1">
          <![CDATA[50]]>
          <graphics count="1">
            <graphic xoff="25.00" yoff="20.00" x="1065.00" y="680.00" id="2239" net="1" show="0" grparent="2243" state="1" pen="0,0,0" brush="255,255,255"/>
          </graphics>
        </attribute>
        <attribute name="Logic" id="2240" net="1">
          <![CDATA[0]]>
          <graphics count="0"/>
        </attribute>
        <attribute name="Comment" id="2241" net="1">
          <![CDATA[]]>
          <graphics count="1">
            <graphic xoff="40.00" x="1080.00" y="660.00" id="2242" net="1" show="0" grparent="2243" state="1" pen="0,0,0" brush="255,255,255"/>
          </graphics>
        </attribute>
        <graphics count="1">
          <graphic x="1040.00" y="660.00" id="2243" net="1" show="1" w="20.00" h="20.00" state="1" pen="0,0,0" brush="255,255,255"/>
        </graphics>
      </node>
      <node id="2244" net="1">
        <attribute name="Name" id="2245" net="1">
          <![CDATA[decrease_of_DMT1_caused_by_holo_IRP1]]>
          <graphics count="1">
            <graphic xoff="0.00" yoff="20.00" x="1000.00" y="700.00" id="2246" net="1" show="1" grparent="2252" state="1" pen="0,0,0" brush="255,255,255"/>
          </graphics>
        </attribute>
        <attribute name="ID" id="2247" net="1">
          <![CDATA[51]]>
          <graphics count="1">
            <graphic xoff="25.00" yoff="20.00" x="1025.00" y="700.00" id="2248" net="1" show="0" grparent="2252" state="1" pen="0,0,0" brush="255,255,255"/>
          </graphics>
        </attribute>
        <attribute name="Logic" id="2249" net="1">
          <![CDATA[0]]>
          <graphics count="0"/>
        </attribute>
        <attribute name="Comment" id="2250" net="1">
          <![CDATA[]]>
          <graphics count="1">
            <graphic xoff="40.00" x="1040.00" y="680.00" id="2251" net="1" show="0" grparent="2252" state="1" pen="0,0,0" brush="255,255,255"/>
          </graphics>
        </attribute>
        <graphics count="1">
          <graphic x="1000.00" y="680.00" id="2252" net="1" show="1" w="20.00" h="20.00" state="1" pen="0,0,0" brush="255,255,255"/>
        </graphics>
      </node>
      <node id="2253" net="1">
        <attribute name="Name" id="2254" net="1">
          <![CDATA[increase_of_Ft_caused_by_holo_IRP1]]>
          <graphics count="1">
            <graphic xoff="0.00" yoff="20.00" x="940.00" y="700.00" id="2255" net="1" show="1" grparent="2261" state="1" pen="0,0,0" brush="255,255,255"/>
          </graphics>
        </attribute>
        <attribute name="ID" id="2256" net="1">
          <![CDATA[52]]>
          <graphics count="1">
            <graphic xoff="25.00" yoff="20.00" x="965.00" y="700.00" id="2257" net="1" show="0" grparent="2261" state="1" pen="0,0,0" brush="255,255,255"/>
          </graphics>
        </attribute>
        <attribute name="Logic" id="2258" net="1">
          <![CDATA[0]]>
          <graphics count="0"/>
        </attribute>
        <attribute name="Comment" id="2259" net="1">
          <![CDATA[]]>
          <graphics count="1">
            <graphic xoff="40.00" x="980.00" y="680.00" id="2260" net="1" show="0" grparent="2261" state="1" pen="0,0,0" brush="255,255,255"/>
          </graphics>
        </attribute>
        <graphics count="1">
          <graphic x="940.00" y="680.00" id="2261" net="1" show="1" w="20.00" h="20.00" state="1" pen="0,0,0" brush="255,255,255"/>
        </graphics>
      </node>
      <node id="2262" net="1">
        <attribute name="Name" id="2263" net="1">
          <![CDATA[increase_of_Fpn_caused_by_holo_IRP1]]>
          <graphics count="1">
            <graphic xoff="0.00" yoff="20.00" x="860.00" y="720.00" id="2264" net="1" show="1" grparent="2270" state="1" pen="0,0,0" brush="255,255,255"/>
          </graphics>
        </attribute>
        <attribute name="ID" id="2265" net="1">
          <![CDATA[53]]>
          <graphics count="1">
            <graphic xoff="25.00" yoff="20.00" x="885.00" y="720.00" id="2266" net="1" show="0" grparent="2270" state="1" pen="0,0,0" brush="255,255,255"/>
          </graphics>
        </attribute>
        <attribute name="Logic" id="2267" net="1">
          <![CDATA[0]]>
          <graphics count="0"/>
        </attribute>
        <attribute name="Comment" id="2268" net="1">
          <![CDATA[]]>
          <graphics count="1">
            <graphic xoff="40.00" x="900.00" y="700.00" id="2269" net="1" show="0" grparent="2270" state="1" pen="0,0,0" brush="255,255,255"/>
          </graphics>
        </attribute>
        <graphics count="1">
          <graphic x="860.00" y="700.00" id="2270" net="1" show="1" w="20.00" h="20.00" state="1" pen="0,0,0" brush="255,255,255"/>
        </graphics>
      </node>
      <node id="2271" net="1">
        <attribute name="Name" id="2272" net="1">
          <![CDATA[iron_status]]>
          <graphics count="1">
            <graphic xoff="0.00" yoff="20.00" x="720.00" y="480.00" id="2273" net="1" show="1" grparent="2279" state="1" pen="0,0,0" brush="255,255,255"/>
          </graphics>
        </attribute>
        <attribute name="ID" id="2274" net="1">
          <![CDATA[54]]>
          <graphics count="1">
            <graphic xoff="25.00" yoff="20.00" x="745.00" y="480.00" id="2275" net="1" show="0" grparent="2279" state="1" pen="0,0,0" brush="255,255,255"/>
          </graphics>
        </attribute>
        <attribute name="Logic" id="2276" net="1">
          <![CDATA[0]]>
          <graphics count="0"/>
        </attribute>
        <attribute name="Comment" id="2277" net="1">
          <![CDATA[]]>
          <graphics count="1">
            <graphic xoff="40.00" x="760.00" y="460.00" id="2278" net="1" show="0" grparent="2279" state="1" pen="0,0,0" brush="255,255,255"/>
          </graphics>
        </attribute>
        <graphics count="1">
          <graphic x="720.00" y="460.00" id="2279" net="1" show="1" w="20.00" h="20.00" state="1" pen="0,0,0" brush="255,255,255"/>
        </graphics>
      </node>
      <node id="2280" net="1">
        <attribute name="Name" id="2281" net="1">
          <![CDATA[expression_of_hepcidin]]>
          <graphics count="1">
            <graphic xoff="0.00" yoff="20.00" x="740.00" y="640.00" id="2282" net="1" show="1" grparent="2288" state="1" pen="0,0,0" brush="255,255,255"/>
          </graphics>
        </attribute>
        <attribute name="ID" id="2283" net="1">
          <![CDATA[55]]>
          <graphics count="1">
            <graphic xoff="25.00" yoff="20.00" x="765.00" y="640.00" id="2284" net="1" show="0" grparent="2288" state="1" pen="0,0,0" brush="255,255,255"/>
          </graphics>
        </attribute>
        <attribute name="Logic" id="2285" net="1">
          <![CDATA[0]]>
          <graphics count="0"/>
        </attribute>
        <attribute name="Comment" id="2286" net="1">
          <![CDATA[]]>
          <graphics count="1">
            <graphic xoff="40.00" x="780.00" y="620.00" id="2287" net="1" show="0" grparent="2288" state="1" pen="0,0,0" brush="255,255,255"/>
          </graphics>
        </attribute>
        <graphics count="1">
          <graphic x="740.00" y="620.00" id="2288" net="1" show="1" w="20.00" h="20.00" state="1" pen="0,0,0" brush="255,255,255"/>
        </graphics>
      </node>
      <node id="2289" net="1">
        <attribute name="Name" id="2290" net="1">
          <![CDATA[inflammation]]>
          <graphics count="1">
            <graphic xoff="0.00" yoff="20.00" x="600.00" y="940.00" id="2291" net="1" show="1" grparent="2297" state="1" pen="0,0,0" brush="255,255,255"/>
          </graphics>
        </attribute>
        <attribute name="ID" id="2292" net="1">
          <![CDATA[56]]>
          <graphics count="1">
            <graphic xoff="25.00" yoff="20.00" x="625.00" y="940.00" id="2293" net="1" show="0" grparent="2297" state="1" pen="0,0,0" brush="255,255,255"/>
          </graphics>
        </attribute>
        <attribute name="Logic" id="2294" net="1">
          <![CDATA[0]]>
          <graphics count="0"/>
        </attribute>
        <attribute name="Comment" id="2295" net="1">
          <![CDATA[]]>
          <graphics count="1">
            <graphic xoff="40.00" x="640.00" y="920.00" id="2296" net="1" show="0" grparent="2297" state="1" pen="0,0,0" brush="255,255,255"/>
          </graphics>
        </attribute>
        <graphics count="1">
          <graphic x="600.00" y="920.00" id="2297" net="1" show="1" w="20.00" h="20.00" state="1" pen="0,0,0" brush="255,255,255"/>
        </graphics>
      </node>
      <node id="2298" net="1">
        <attribute name="Name" id="2299" net="1">
          <![CDATA[IL_6_binds_with_JAK]]>
          <graphics count="1">
            <graphic xoff="0.00" yoff="20.00" x="660.00" y="860.00" id="2300" net="1" show="1" grparent="2306" state="1" pen="0,0,0" brush="255,255,255"/>
          </graphics>
        </attribute>
        <attribute name="ID" id="2301" net="1">
          <![CDATA[57]]>
          <graphics count="1">
            <graphic xoff="25.00" yoff="20.00" x="685.00" y="860.00" id="2302" net="1" show="0" grparent="2306" state="1" pen="0,0,0" brush="255,255,255"/>
          </graphics>
        </attribute>
        <attribute name="Logic" id="2303" net="1">
          <![CDATA[0]]>
          <graphics count="0"/>
        </attribute>
        <attribute name="Comment" id="2304" net="1">
          <![CDATA[]]>
          <graphics count="1">
            <graphic xoff="40.00" x="700.00" y="840.00" id="2305" net="1" show="0" grparent="2306" state="1" pen="0,0,0" brush="255,255,255"/>
          </graphics>
        </attribute>
        <graphics count="1">
          <graphic x="660.00" y="840.00" id="2306" net="1" show="1" w="20.00" h="20.00" state="1" pen="0,0,0" brush="255,255,255"/>
        </graphics>
      </node>
      <node id="2307" net="1">
        <attribute name="Name" id="2308" net="1">
          <![CDATA[activation_of_STAT3]]>
          <graphics count="1">
            <graphic xoff="0.00" yoff="20.00" x="660.00" y="760.00" id="2309" net="1" show="1" grparent="2315" state="1" pen="0,0,0" brush="255,255,255"/>
          </graphics>
        </attribute>
        <attribute name="ID" id="2310" net="1">
          <![CDATA[58]]>
          <graphics count="1">
            <graphic xoff="25.00" yoff="20.00" x="685.00" y="760.00" id="2311" net="1" show="0" grparent="2315" state="1" pen="0,0,0" brush="255,255,255"/>
          </graphics>
        </attribute>
        <attribute name="Logic" id="2312" net="1">
          <![CDATA[0]]>
          <graphics count="0"/>
        </attribute>
        <attribute name="Comment" id="2313" net="1">
          <![CDATA[]]>
          <graphics count="1">
            <graphic xoff="40.00" x="700.00" y="740.00" id="2314" net="1" show="0" grparent="2315" state="1" pen="0,0,0" brush="255,255,255"/>
          </graphics>
        </attribute>
        <graphics count="1">
          <graphic x="660.00" y="740.00" id="2315" net="1" show="1" w="20.00" h="20.00" state="1" pen="0,0,0" brush="255,255,255"/>
        </graphics>
      </node>
      <node id="2316" net="1">
        <attribute name="Name" id="2317" net="1">
          <![CDATA[expression_of_hepcidin_by_JAK_STAT3]]>
          <graphics count="1">
            <graphic xoff="0.00" yoff="20.00" x="660.00" y="640.00" id="2318" net="1" show="1" grparent="2324" state="1" pen="0,0,0" brush="255,255,255"/>
          </graphics>
        </attribute>
        <attribute name="ID" id="2319" net="1">
          <![CDATA[59]]>
          <graphics count="1">
            <graphic xoff="25.00" yoff="20.00" x="685.00" y="640.00" id="2320" net="1" show="0" grparent="2324" state="1" pen="0,0,0" brush="255,255,255"/>
          </graphics>
        </attribute>
        <attribute name="Logic" id="2321" net="1">
          <![CDATA[0]]>
          <graphics count="0"/>
        </attribute>
        <attribute name="Comment" id="2322" net="1">
          <![CDATA[]]>
          <graphics count="1">
            <graphic xoff="40.00" x="700.00" y="620.00" id="2323" net="1" show="0" grparent="2324" state="1" pen="0,0,0" brush="255,255,255"/>
          </graphics>
        </attribute>
        <graphics count="1">
          <graphic x="660.00" y="620.00" id="2324" net="1" show="1" w="20.00" h="20.00" state="1" pen="0,0,0" brush="255,255,255"/>
        </graphics>
      </node>
      <node id="2325" net="1">
        <attribute name="Name" id="2326" net="1">
          <![CDATA[modulation_of_hepcidin_expression]]>
          <graphics count="1">
            <graphic xoff="0.00" yoff="20.00" x="600.00" y="640.00" id="2327" net="1" show="1" grparent="2333" state="1" pen="0,0,0" brush="255,255,255"/>
          </graphics>
        </attribute>
        <attribute name="ID" id="2328" net="1">
          <![CDATA[60]]>
          <graphics count="1">
            <graphic xoff="25.00" yoff="20.00" x="625.00" y="640.00" id="2329" net="1" show="0" grparent="2333" state="1" pen="0,0,0" brush="255,255,255"/>
          </graphics>
        </attribute>
        <attribute name="Logic" id="2330" net="1">
          <![CDATA[0]]>
          <graphics count="0"/>
        </attribute>
        <attribute name="Comment" id="2331" net="1">
          <![CDATA[]]>
          <graphics count="1">
            <graphic xoff="40.00" x="640.00" y="620.00" id="2332" net="1" show="0" grparent="2333" state="1" pen="0,0,0" brush="255,255,255"/>
          </graphics>
        </attribute>
        <graphics count="1">
          <graphic x="600.00" y="620.00" id="2333" net="1" show="1" w="20.00" h="20.00" state="1" pen="0,0,0" brush="255,255,255"/>
        </graphics>
      </node>
      <node id="2334" net="1">
        <attribute name="Name" id="2335" net="1">
          <![CDATA[Tf_binds_to_TfR1_in_case_of_normal_iron_status]]>
          <graphics count="1">
            <graphic xoff="0.00" yoff="20.00" x="740.00" y="880.00" id="2336" net="1" show="1" grparent="2342" state="1" pen="0,0,0" brush="255,255,255"/>
          </graphics>
        </attribute>
        <attribute name="ID" id="2337" net="1">
          <![CDATA[61]]>
          <graphics count="1">
            <graphic xoff="25.00" yoff="20.00" x="765.00" y="880.00" id="2338" net="1" show="0" grparent="2342" state="1" pen="0,0,0" brush="255,255,255"/>
          </graphics>
        </attribute>
        <attribute name="Logic" id="2339" net="1">
          <![CDATA[0]]>
          <graphics count="0"/>
        </attribute>
        <attribute name="Comment" id="2340" net="1">
          <![CDATA[]]>
          <graphics count="1">
            <graphic xoff="40.00" x="780.00" y="860.00" id="2341" net="1" show="0" grparent="2342" state="1" pen="0,0,0" brush="255,255,255"/>
          </graphics>
        </attribute>
        <graphics count="1">
          <graphic x="740.00" y="860.00" id="2342" net="1" show="1" w="20.00" h="20.00" state="1" pen="0,0,0" brush="255,255,255"/>
        </graphics>
      </node>
      <node id="2343" net="1">
        <attribute name="Name" id="2344" net="1">
          <![CDATA[HFE_binds_to_TfR1_in_case_of_iron_deficiency]]>
          <graphics count="1">
            <graphic xoff="0.00" yoff="20.00" x="660.00" y="1080.00" id="2345" net="1" show="1" grparent="2351" state="1" pen="0,0,0" brush="255,255,255"/>
          </graphics>
        </attribute>
        <attribute name="ID" id="2346" net="1">
          <![CDATA[62]]>
          <graphics count="1">
            <graphic xoff="25.00" yoff="20.00" x="685.00" y="1080.00" id="2347" net="1" show="0" grparent="2351" state="1" pen="0,0,0" brush="255,255,255"/>
          </graphics>
        </attribute>
        <attribute name="Logic" id="2348" net="1">
          <![CDATA[0]]>
          <graphics count="0"/>
        </attribute>
        <attribute name="Comment" id="2349" net="1">
          <![CDATA[]]>
          <graphics count="1">
            <graphic xoff="40.00" x="700.00" y="1060.00" id="2350" net="1" show="0" grparent="2351" state="1" pen="0,0,0" brush="255,255,255"/>
          </graphics>
        </attribute>
        <graphics count="1">
          <graphic x="660.00" y="1060.00" id="2351" net="1" show="1" w="20.00" h="20.00" state="1" pen="0,0,0" brush="255,255,255"/>
        </graphics>
      </node>
      <node id="2352" net="1">
        <attribute name="Name" id="2353" net="1">
          <![CDATA[HFE_binds_to_TfR1_and_prevents_Tf_binding_to_TfR1_which_decrease_of_hepcidin_expression]]>
          <graphics count="1">
            <graphic xoff="0.00" yoff="20.00" x="660.00" y="1180.00" id="2354" net="1" show="1" grparent="2360" state="1" pen="0,0,0" brush="255,255,255"/>
          </graphics>
        </attribute>
        <attribute name="ID" id="2355" net="1">
          <![CDATA[63]]>
          <graphics count="1">
            <graphic xoff="25.00" yoff="20.00" x="685.00" y="1180.00" id="2356" net="1" show="0" grparent="2360" state="1" pen="0,0,0" brush="255,255,255"/>
          </graphics>
        </attribute>
        <attribute name="Logic" id="2357" net="1">
          <![CDATA[0]]>
          <graphics count="0"/>
        </attribute>
        <attribute name="Comment" id="2358" net="1">
          <![CDATA[]]>
          <graphics count="1">
            <graphic xoff="40.00" x="700.00" y="1160.00" id="2359" net="1" show="0" grparent="2360" state="1" pen="0,0,0" brush="255,255,255"/>
          </graphics>
        </attribute>
        <graphics count="1">
          <graphic x="660.00" y="1160.00" id="2360" net="1" show="1" w="20.00" h="20.00" state="1" pen="0,0,0" brush="255,255,255"/>
        </graphics>
      </node>
      <node id="2361" net="1">
        <attribute name="Name" id="2362" net="1">
          <![CDATA[Tf_binds_to_TfR1_and_prevents_HFE_binding]]>
          <graphics count="1">
            <graphic xoff="0.00" yoff="20.00" x="740.00" y="760.00" id="2363" net="1" show="1" grparent="2369" state="1" pen="0,0,0" brush="255,255,255"/>
          </graphics>
        </attribute>
        <attribute name="ID" id="2364" net="1">
          <![CDATA[64]]>
          <graphics count="1">
            <graphic xoff="25.00" yoff="20.00" x="765.00" y="760.00" id="2365" net="1" show="0" grparent="2369" state="1" pen="0,0,0" brush="255,255,255"/>
          </graphics>
        </attribute>
        <attribute name="Logic" id="2366" net="1">
          <![CDATA[0]]>
          <graphics count="0"/>
        </attribute>
        <attribute name="Comment" id="2367" net="1">
          <![CDATA[]]>
          <graphics count="1">
            <graphic xoff="40.00" x="780.00" y="740.00" id="2368" net="1" show="0" grparent="2369" state="1" pen="0,0,0" brush="255,255,255"/>
          </graphics>
        </attribute>
        <graphics count="1">
          <graphic x="740.00" y="740.00" id="2369" net="1" show="1" w="20.00" h="20.00" state="1" pen="0,0,0" brush="255,255,255"/>
        </graphics>
      </node>
      <node id="2370" net="1">
        <attribute name="Name" id="2371" net="1">
          <![CDATA[mHJV_acts_as_BMP_cofactor]]>
          <graphics count="1">
            <graphic xoff="0.00" yoff="20.00" x="840.00" y="1040.00" id="2372" net="1" show="1" grparent="2378" state="1" pen="0,0,0" brush="255,255,255"/>
          </graphics>
        </attribute>
        <attribute name="ID" id="2373" net="1">
          <![CDATA[65]]>
          <graphics count="1">
            <graphic xoff="25.00" yoff="20.00" x="865.00" y="1040.00" id="2374" net="1" show="0" grparent="2378" state="1" pen="0,0,0" brush="255,255,255"/>
          </graphics>
        </attribute>
        <attribute name="Logic" id="2375" net="1">
          <![CDATA[0]]>
          <graphics count="0"/>
        </attribute>
        <attribute name="Comment" id="2376" net="1">
          <![CDATA[]]>
          <graphics count="1">
            <graphic xoff="40.00" x="880.00" y="1020.00" id="2377" net="1" show="0" grparent="2378" state="1" pen="0,0,0" brush="255,255,255"/>
          </graphics>
        </attribute>
        <graphics count="1">
          <graphic x="840.00" y="1020.00" id="2378" net="1" show="1" w="20.00" h="20.00" state="1" pen="0,0,0" brush="255,255,255"/>
        </graphics>
      </node>
      <node id="2379" net="1">
        <attribute name="Name" id="2380" net="1">
          <![CDATA[BMP6_binds_to_BMPR_I_and_II]]>
          <graphics count="1">
            <graphic xoff="0.00" yoff="20.00" x="900.00" y="1080.00" id="2381" net="1" show="1" grparent="2387" state="1" pen="0,0,0" brush="255,255,255"/>
          </graphics>
        </attribute>
        <attribute name="ID" id="2382" net="1">
          <![CDATA[66]]>
          <graphics count="1">
            <graphic xoff="25.00" yoff="20.00" x="925.00" y="1080.00" id="2383" net="1" show="0" grparent="2387" state="1" pen="0,0,0" brush="255,255,255"/>
          </graphics>
        </attribute>
        <attribute name="Logic" id="2384" net="1">
          <![CDATA[0]]>
          <graphics count="0"/>
        </attribute>
        <attribute name="Comment" id="2385" net="1">
          <![CDATA[]]>
          <graphics count="1">
            <graphic xoff="40.00" x="940.00" y="1060.00" id="2386" net="1" show="0" grparent="2387" state="1" pen="0,0,0" brush="255,255,255"/>
          </graphics>
        </attribute>
        <graphics count="1">
          <graphic x="900.00" y="1060.00" id="2387" net="1" show="1" w="20.00" h="20.00" state="1" pen="0,0,0" brush="255,255,255"/>
        </graphics>
      </node>
      <node id="2388" net="1">
        <attribute name="Name" id="2389" net="1">
          <![CDATA[source_of_BMPR_II]]>
          <graphics count="1">
            <graphic xoff="0.00" yoff="20.00" x="1080.00" y="1120.00" id="2390" net="1" show="1" grparent="2396" state="1" pen="0,0,0" brush="255,255,255"/>
          </graphics>
        </attribute>
        <attribute name="ID" id="2391" net="1">
          <![CDATA[67]]>
          <graphics count="1">
            <graphic xoff="25.00" yoff="20.00" x="1105.00" y="1120.00" id="2392" net="1" show="0" grparent="2396" state="1" pen="0,0,0" brush="255,255,255"/>
          </graphics>
        </attribute>
        <attribute name="Logic" id="2393" net="1">
          <![CDATA[0]]>
          <graphics count="0"/>
        </attribute>
        <attribute name="Comment" id="2394" net="1">
          <![CDATA[]]>
          <graphics count="1">
            <graphic xoff="40.00" x="1120.00" y="1100.00" id="2395" net="1" show="0" grparent="2396" state="1" pen="0,0,0" brush="255,255,255"/>
          </graphics>
        </attribute>
        <graphics count="1">
          <graphic x="1080.00" y="1100.00" id="2396" net="1" show="1" w="20.00" h="20.00" state="1" pen="0,0,0" brush="255,255,255"/>
        </graphics>
      </node>
      <node id="2397" net="1">
        <attribute name="Name" id="2398" net="1">
          <![CDATA[source_of_BMPR_I]]>
          <graphics count="1">
            <graphic xoff="0.00" yoff="20.00" x="1040.00" y="1080.00" id="2399" net="1" show="1" grparent="2405" state="1" pen="0,0,0" brush="255,255,255"/>
          </graphics>
        </attribute>
        <attribute name="ID" id="2400" net="1">
          <![CDATA[68]]>
          <graphics count="1">
            <graphic xoff="25.00" yoff="20.00" x="1065.00" y="1080.00" id="2401" net="1" show="0" grparent="2405" state="1" pen="0,0,0" brush="255,255,255"/>
          </graphics>
        </attribute>
        <attribute name="Logic" id="2402" net="1">
          <![CDATA[0]]>
          <graphics count="0"/>
        </attribute>
        <attribute name="Comment" id="2403" net="1">
          <![CDATA[]]>
          <graphics count="1">
            <graphic xoff="40.00" x="1080.00" y="1060.00" id="2404" net="1" show="0" grparent="2405" state="1" pen="0,0,0" brush="255,255,255"/>
          </graphics>
        </attribute>
        <graphics count="1">
          <graphic x="1040.00" y="1060.00" id="2405" net="1" show="1" w="20.00" h="20.00" state="1" pen="0,0,0" brush="255,255,255"/>
        </graphics>
      </node>
      <node id="2406" net="1">
        <attribute name="Name" id="2407" net="1">
          <![CDATA[BMP_and_BMPRs_binding_induces_phosphorylation_of_BMPRs]]>
          <graphics count="1">
            <graphic xoff="0.00" yoff="20.00" x="900.00" y="1160.00" id="2408" net="1" show="1" grparent="2414" state="1" pen="0,0,0" brush="255,255,255"/>
          </graphics>
        </attribute>
        <attribute name="ID" id="2409" net="1">
          <![CDATA[69]]>
          <graphics count="1">
            <graphic xoff="25.00" yoff="20.00" x="925.00" y="1160.00" id="2410" net="1" show="0" grparent="2414" state="1" pen="0,0,0" brush="255,255,255"/>
          </graphics>
        </attribute>
        <attribute name="Logic" id="2411" net="1">
          <![CDATA[0]]>
          <graphics count="0"/>
        </attribute>
        <attribute name="Comment" id="2412" net="1">
          <![CDATA[]]>
          <graphics count="1">
            <graphic xoff="40.00" x="940.00" y="1140.00" id="2413" net="1" show="0" grparent="2414" state="1" pen="0,0,0" brush="255,255,255"/>
          </graphics>
        </attribute>
        <graphics count="1">
          <graphic x="900.00" y="1140.00" id="2414" net="1" show="1" w="20.00" h="20.00" state="1" pen="0,0,0" brush="255,255,255"/>
        </graphics>
      </node>
      <node id="2415" net="1">
        <attribute name="Name" id="2416" net="1">
          <![CDATA[phosphorylation_of_SMAD_1_5_8]]>
          <graphics count="1">
            <graphic xoff="0.00" yoff="20.00" x="900.00" y="1240.00" id="2417" net="1" show="1" grparent="2423" state="1" pen="0,0,0" brush="255,255,255"/>
          </graphics>
        </attribute>
        <attribute name="ID" id="2418" net="1">
          <![CDATA[70]]>
          <graphics count="1">
            <graphic xoff="25.00" yoff="20.00" x="925.00" y="1240.00" id="2419" net="1" show="0" grparent="2423" state="1" pen="0,0,0" brush="255,255,255"/>
          </graphics>
        </attribute>
        <attribute name="Logic" id="2420" net="1">
          <![CDATA[0]]>
          <graphics count="0"/>
        </attribute>
        <attribute name="Comment" id="2421" net="1">
          <![CDATA[]]>
          <graphics count="1">
            <graphic xoff="40.00" x="940.00" y="1220.00" id="2422" net="1" show="0" grparent="2423" state="1" pen="0,0,0" brush="255,255,255"/>
          </graphics>
        </attribute>
        <graphics count="1">
          <graphic x="900.00" y="1220.00" id="2423" net="1" show="1" w="20.00" h="20.00" state="1" pen="0,0,0" brush="255,255,255"/>
        </graphics>
      </node>
      <node id="2424" net="1">
        <attribute name="Name" id="2425" net="1">
          <![CDATA[phosphorylated_SMAD_1_5_8_binds_SMAD4]]>
          <graphics count="1">
            <graphic xoff="0.00" yoff="20.00" x="900.00" y="1340.00" id="2426" net="1" show="1" grparent="2432" state="1" pen="0,0,0" brush="255,255,255"/>
          </graphics>
        </attribute>
        <attribute name="ID" id="2427" net="1">
          <![CDATA[71]]>
          <graphics count="1">
            <graphic xoff="25.00" yoff="20.00" x="925.00" y="1340.00" id="2428" net="1" show="0" grparent="2432" state="1" pen="0,0,0" brush="255,255,255"/>
          </graphics>
        </attribute>
        <attribute name="Logic" id="2429" net="1">
          <![CDATA[0]]>
          <graphics count="0"/>
        </attribute>
        <attribute name="Comment" id="2430" net="1">
          <![CDATA[]]>
          <graphics count="1">
            <graphic xoff="40.00" x="940.00" y="1320.00" id="2431" net="1" show="0" grparent="2432" state="1" pen="0,0,0" brush="255,255,255"/>
          </graphics>
        </attribute>
        <graphics count="1">
          <graphic x="900.00" y="1320.00" id="2432" net="1" show="1" w="20.00" h="20.00" state="1" pen="0,0,0" brush="255,255,255"/>
        </graphics>
      </node>
      <node id="2433" net="1">
        <attribute name="Name" id="2434" net="1">
          <![CDATA[source_of_SMAD4]]>
          <graphics count="1">
            <graphic xoff="0.00" yoff="20.00" x="980.00" y="1200.00" id="2435" net="1" show="1" grparent="2441" state="1" pen="0,0,0" brush="255,255,255"/>
          </graphics>
        </attribute>
        <attribute name="ID" id="2436" net="1">
          <![CDATA[72]]>
          <graphics count="1">
            <graphic xoff="25.00" yoff="20.00" x="1005.00" y="1200.00" id="2437" net="1" show="0" grparent="2441" state="1" pen="0,0,0" brush="255,255,255"/>
          </graphics>
        </attribute>
        <attribute name="Logic" id="2438" net="1">
          <![CDATA[0]]>
          <graphics count="0"/>
        </attribute>
        <attribute name="Comment" id="2439" net="1">
          <![CDATA[]]>
          <graphics count="1">
            <graphic xoff="40.00" x="1020.00" y="1180.00" id="2440" net="1" show="0" grparent="2441" state="1" pen="0,0,0" brush="255,255,255"/>
          </graphics>
        </attribute>
        <graphics count="1">
          <graphic x="980.00" y="1180.00" id="2441" net="1" show="1" w="20.00" h="20.00" state="1" pen="0,0,0" brush="255,255,255"/>
        </graphics>
      </node>
      <node id="2442" net="1">
        <attribute name="Name" id="2443" net="1">
          <![CDATA[translocation_to_the_nucleus]]>
          <graphics count="1">
            <graphic xoff="0.00" yoff="20.00" x="900.00" y="1420.00" id="2444" net="1" show="1" grparent="2450" state="1" pen="0,0,0" brush="255,255,255"/>
          </graphics>
        </attribute>
        <attribute name="ID" id="2445" net="1">
          <![CDATA[73]]>
          <graphics count="1">
            <graphic xoff="25.00" yoff="20.00" x="925.00" y="1420.00" id="2446" net="1" show="0" grparent="2450" state="1" pen="0,0,0" brush="255,255,255"/>
          </graphics>
        </attribute>
        <attribute name="Logic" id="2447" net="1">
          <![CDATA[0]]>
          <graphics count="0"/>
        </attribute>
        <attribute name="Comment" id="2448" net="1">
          <![CDATA[]]>
          <graphics count="1">
            <graphic xoff="40.00" x="940.00" y="1400.00" id="2449" net="1" show="0" grparent="2450" state="1" pen="0,0,0" brush="255,255,255"/>
          </graphics>
        </attribute>
        <graphics count="1">
          <graphic x="900.00" y="1400.00" id="2450" net="1" show="1" w="20.00" h="20.00" state="1" pen="0,0,0" brush="255,255,255"/>
        </graphics>
      </node>
      <node id="2451" net="1">
        <attribute name="Name" id="2452" net="1">
          <![CDATA[BMP6_induces_SMAD7]]>
          <graphics count="1">
            <graphic xoff="0.00" yoff="20.00" x="1100.00" y="1040.00" id="2453" net="1" show="1" grparent="2459" state="1" pen="0,0,0" brush="255,255,255"/>
          </graphics>
        </attribute>
        <attribute name="ID" id="2454" net="1">
          <![CDATA[74]]>
          <graphics count="1">
            <graphic xoff="25.00" yoff="20.00" x="1125.00" y="1040.00" id="2455" net="1" show="0" grparent="2459" state="1" pen="0,0,0" brush="255,255,255"/>
          </graphics>
        </attribute>
        <attribute name="Logic" id="2456" net="1">
          <![CDATA[0]]>
          <graphics count="0"/>
        </attribute>
        <attribute name="Comment" id="2457" net="1">
          <![CDATA[]]>
          <graphics count="1">
            <graphic xoff="40.00" x="1140.00" y="1020.00" id="2458" net="1" show="0" grparent="2459" state="1" pen="0,0,0" brush="255,255,255"/>
          </graphics>
        </attribute>
        <graphics count="1">
          <graphic x="1100.00" y="1020.00" id="2459" net="1" show="1" w="20.00" h="20.00" state="1" pen="0,0,0" brush="255,255,255"/>
        </graphics>
      </node>
      <node id="2460" net="1">
        <attribute name="Name" id="2461" net="1">
          <![CDATA[negative_ragulation_of_hepcidin]]>
          <graphics count="1">
            <graphic xoff="0.00" yoff="20.00" x="1100.00" y="1340.00" id="2462" net="1" show="1" grparent="2468" state="1" pen="0,0,0" brush="255,255,255"/>
          </graphics>
        </attribute>
        <attribute name="ID" id="2463" net="1">
          <![CDATA[75]]>
          <graphics count="1">
            <graphic xoff="25.00" yoff="20.00" x="1125.00" y="1340.00" id="2464" net="1" show="0" grparent="2468" state="1" pen="0,0,0" brush="255,255,255"/>
          </graphics>
        </attribute>
        <attribute name="Logic" id="2465" net="1">
          <![CDATA[0]]>
          <graphics count="0"/>
        </attribute>
        <attribute name="Comment" id="2466" net="1">
          <![CDATA[]]>
          <graphics count="1">
            <graphic xoff="40.00" x="1140.00" y="1320.00" id="2467" net="1" show="0" grparent="2468" state="1" pen="0,0,0" brush="255,255,255"/>
          </graphics>
        </attribute>
        <graphics count="1">
          <graphic x="1100.00" y="1320.00" id="2468" net="1" show="1" w="20.00" h="20.00" state="1" pen="0,0,0" brush="255,255,255"/>
        </graphics>
      </node>
      <node id="2469" net="1">
        <attribute name="Name" id="2470" net="1">
          <![CDATA[mHJV_is_located_in_membrane]]>
          <graphics count="1">
            <graphic xoff="0.00" yoff="20.00" x="800.00" y="940.00" id="2471" net="1" show="1" grparent="2477" state="1" pen="0,0,0" brush="255,255,255"/>
          </graphics>
        </attribute>
        <attribute name="ID" id="2472" net="1">
          <![CDATA[76]]>
          <graphics count="1">
            <graphic xoff="25.00" yoff="20.00" x="825.00" y="940.00" id="2473" net="1" show="0" grparent="2477" state="1" pen="0,0,0" brush="255,255,255"/>
          </graphics>
        </attribute>
        <attribute name="Logic" id="2474" net="1">
          <![CDATA[0]]>
          <graphics count="0"/>
        </attribute>
        <attribute name="Comment" id="2475" net="1">
          <![CDATA[]]>
          <graphics count="1">
            <graphic xoff="40.00" x="840.00" y="920.00" id="2476" net="1" show="0" grparent="2477" state="1" pen="0,0,0" brush="255,255,255"/>
          </graphics>
        </attribute>
        <graphics count="1">
          <graphic x="800.00" y="920.00" id="2477" net="1" show="1" w="20.00" h="20.00" state="1" pen="0,0,0" brush="255,255,255"/>
        </graphics>
      </node>
      <node id="2478" net="1">
        <attribute name="Name" id="2479" net="1">
          <![CDATA[activation_of_furin]]>
          <graphics count="1">
            <graphic xoff="0.00" yoff="20.00" x="740.00" y="1040.00" id="2480" net="1" show="1" grparent="2486" state="1" pen="0,0,0" brush="255,255,255"/>
          </graphics>
        </attribute>
        <attribute name="ID" id="2481" net="1">
          <![CDATA[77]]>
          <graphics count="1">
            <graphic xoff="25.00" yoff="20.00" x="765.00" y="1040.00" id="2482" net="1" show="0" grparent="2486" state="1" pen="0,0,0" brush="255,255,255"/>
          </graphics>
        </attribute>
        <attribute name="Logic" id="2483" net="1">
          <![CDATA[0]]>
          <graphics count="0"/>
        </attribute>
        <attribute name="Comment" id="2484" net="1">
          <![CDATA[]]>
          <graphics count="1">
            <graphic xoff="40.00" x="780.00" y="1020.00" id="2485" net="1" show="0" grparent="2486" state="1" pen="0,0,0" brush="255,255,255"/>
          </graphics>
        </attribute>
        <graphics count="1">
          <graphic x="740.00" y="1020.00" id="2486" net="1" show="1" w="20.00" h="20.00" state="1" pen="0,0,0" brush="255,255,255"/>
        </graphics>
      </node>
      <node id="2487" net="1">
        <attribute name="Name" id="2488" net="1">
          <![CDATA[HJV_is_released_from_membrane_via_proteolytic_reaction_of_furin]]>
          <graphics count="1">
            <graphic xoff="0.00" yoff="20.00" x="740.00" y="1160.00" id="2489" net="1" show="1" grparent="2495" state="1" pen="0,0,0" brush="255,255,255"/>
          </graphics>
        </attribute>
        <attribute name="ID" id="2490" net="1">
          <![CDATA[78]]>
          <graphics count="1">
            <graphic xoff="25.00" yoff="20.00" x="765.00" y="1160.00" id="2491" net="1" show="0" grparent="2495" state="1" pen="0,0,0" brush="255,255,255"/>
          </graphics>
        </attribute>
        <attribute name="Logic" id="2492" net="1">
          <![CDATA[0]]>
          <graphics count="0"/>
        </attribute>
        <attribute name="Comment" id="2493" net="1">
          <![CDATA[]]>
          <graphics count="1">
            <graphic xoff="40.00" x="780.00" y="1140.00" id="2494" net="1" show="0" grparent="2495" state="1" pen="0,0,0" brush="255,255,255"/>
          </graphics>
        </attribute>
        <graphics count="1">
          <graphic x="740.00" y="1140.00" id="2495" net="1" show="1" w="20.00" h="20.00" state="1" pen="0,0,0" brush="255,255,255"/>
        </graphics>
      </node>
      <node id="2496" net="1">
        <attribute name="Name" id="2497" net="1">
          <![CDATA[sHJV_blocks_BMPRs]]>
          <graphics count="1">
            <graphic xoff="0.00" yoff="20.00" x="740.00" y="1260.00" id="2498" net="1" show="1" grparent="2504" state="1" pen="0,0,0" brush="255,255,255"/>
          </graphics>
        </attribute>
        <attribute name="ID" id="2499" net="1">
          <![CDATA[79]]>
          <graphics count="1">
            <graphic xoff="25.00" yoff="20.00" x="765.00" y="1260.00" id="2500" net="1" show="0" grparent="2504" state="1" pen="0,0,0" brush="255,255,255"/>
          </graphics>
        </attribute>
        <attribute name="Logic" id="2501" net="1">
          <![CDATA[0]]>
          <graphics count="0"/>
        </attribute>
        <attribute name="Comment" id="2502" net="1">
          <![CDATA[]]>
          <graphics count="1">
            <graphic xoff="40.00" x="780.00" y="1240.00" id="2503" net="1" show="0" grparent="2504" state="1" pen="0,0,0" brush="255,255,255"/>
          </graphics>
        </attribute>
        <graphics count="1">
          <graphic x="740.00" y="1240.00" id="2504" net="1" show="1" w="20.00" h="20.00" state="1" pen="0,0,0" brush="255,255,255"/>
        </graphics>
      </node>
      <node id="2505" net="1">
        <attribute name="Name" id="2506" net="1">
          <![CDATA[inhibition_of_hepcidin_expression]]>
          <graphics count="1">
            <graphic xoff="0.00" yoff="20.00" x="740.00" y="1360.00" id="2507" net="1" show="1" grparent="2513" state="1" pen="0,0,0" brush="255,255,255"/>
          </graphics>
        </attribute>
        <attribute name="ID" id="2508" net="1">
          <![CDATA[80]]>
          <graphics count="1">
            <graphic xoff="25.00" yoff="20.00" x="765.00" y="1360.00" id="2509" net="1" show="0" grparent="2513" state="1" pen="0,0,0" brush="255,255,255"/>
          </graphics>
        </attribute>
        <attribute name="Logic" id="2510" net="1">
          <![CDATA[0]]>
          <graphics count="0"/>
        </attribute>
        <attribute name="Comment" id="2511" net="1">
          <![CDATA[]]>
          <graphics count="1">
            <graphic xoff="40.00" x="780.00" y="1340.00" id="2512" net="1" show="0" grparent="2513" state="1" pen="0,0,0" brush="255,255,255"/>
          </graphics>
        </attribute>
        <graphics count="1">
          <graphic x="740.00" y="1340.00" id="2513" net="1" show="1" w="20.00" h="20.00" state="1" pen="0,0,0" brush="255,255,255"/>
        </graphics>
      </node>
      <node id="2514" net="1">
        <attribute name="Name" id="2515" net="1">
          <![CDATA[vitamin_A_deficiency]]>
          <graphics count="1">
            <graphic xoff="0.00" yoff="20.00" x="1000.00" y="920.00" id="2516" net="1" show="1" grparent="2522" state="1" pen="0,0,0" brush="255,255,255"/>
          </graphics>
        </attribute>
        <attribute name="ID" id="2517" net="1">
          <![CDATA[81]]>
          <graphics count="1">
            <graphic xoff="25.00" yoff="20.00" x="1025.00" y="920.00" id="2518" net="1" show="0" grparent="2522" state="1" pen="0,0,0" brush="255,255,255"/>
          </graphics>
        </attribute>
        <attribute name="Logic" id="2519" net="1">
          <![CDATA[0]]>
          <graphics count="0"/>
        </attribute>
        <attribute name="Comment" id="2520" net="1">
          <![CDATA[]]>
          <graphics count="1">
            <graphic xoff="40.00" x="1040.00" y="900.00" id="2521" net="1" show="0" grparent="2522" state="1" pen="0,0,0" brush="255,255,255"/>
          </graphics>
        </attribute>
        <graphics count="1">
          <graphic x="1000.00" y="900.00" id="2522" net="1" show="1" w="20.00" h="20.00" state="1" pen="0,0,0" brush="255,255,255"/>
        </graphics>
      </node>
      <node id="2523" net="1">
        <attribute name="Name" id="2524" net="1">
          <![CDATA[VAD_leads_to_impairment_of_inflammatory_response_which_leads_to_increase_of_cytokines]]>
          <graphics count="1">
            <graphic xoff="0.00" yoff="20.00" x="920.00" y="980.00" id="2525" net="1" show="1" grparent="2531" state="1" pen="0,0,0" brush="255,255,255"/>
          </graphics>
        </attribute>
        <attribute name="ID" id="2526" net="1">
          <![CDATA[82]]>
          <graphics count="1">
            <graphic xoff="25.00" yoff="20.00" x="945.00" y="980.00" id="2527" net="1" show="0" grparent="2531" state="1" pen="0,0,0" brush="255,255,255"/>
          </graphics>
        </attribute>
        <attribute name="Logic" id="2528" net="1">
          <![CDATA[0]]>
          <graphics count="0"/>
        </attribute>
        <attribute name="Comment" id="2529" net="1">
          <![CDATA[]]>
          <graphics count="1">
            <graphic xoff="40.00" x="960.00" y="960.00" id="2530" net="1" show="0" grparent="2531" state="1" pen="0,0,0" brush="255,255,255"/>
          </graphics>
        </attribute>
        <graphics count="1">
          <graphic x="920.00" y="960.00" id="2531" net="1" show="1" w="20.00" h="20.00" state="1" pen="0,0,0" brush="255,255,255"/>
        </graphics>
      </node>
      <node id="2532" net="1">
        <attribute name="Name" id="2533" net="1">
          <![CDATA[VAD_leads_to_increase_of_BMP6]]>
          <graphics count="1">
            <graphic xoff="0.00" yoff="20.00" x="1040.00" y="920.00" id="2534" net="1" show="1" grparent="2540" state="1" pen="0,0,0" brush="255,255,255"/>
          </graphics>
        </attribute>
        <attribute name="ID" id="2535" net="1">
          <![CDATA[83]]>
          <graphics count="1">
            <graphic xoff="25.00" yoff="20.00" x="1065.00" y="920.00" id="2536" net="1" show="0" grparent="2540" state="1" pen="0,0,0" brush="255,255,255"/>
          </graphics>
        </attribute>
        <attribute name="Logic" id="2537" net="1">
          <![CDATA[0]]>
          <graphics count="0"/>
        </attribute>
        <attribute name="Comment" id="2538" net="1">
          <![CDATA[]]>
          <graphics count="1">
            <graphic xoff="40.00" x="1080.00" y="900.00" id="2539" net="1" show="0" grparent="2540" state="1" pen="0,0,0" brush="255,255,255"/>
          </graphics>
        </attribute>
        <graphics count="1">
          <graphic x="1040.00" y="900.00" id="2540" net="1" show="1" w="20.00" h="20.00" state="1" pen="0,0,0" brush="255,255,255"/>
        </graphics>
      </node>
      <node id="2541" net="1">
        <attribute name="Name" id="2542" net="1">
          <![CDATA[decrease_of_BMP6]]>
          <graphics count="1">
            <graphic xoff="0.00" yoff="20.00" x="1220.00" y="920.00" id="2543" net="1" show="1" grparent="2549" state="1" pen="0,0,0" brush="255,255,255"/>
          </graphics>
        </attribute>
        <attribute name="ID" id="2544" net="1">
          <![CDATA[84]]>
          <graphics count="1">
            <graphic xoff="25.00" yoff="20.00" x="1245.00" y="920.00" id="2545" net="1" show="0" grparent="2549" state="1" pen="0,0,0" brush="255,255,255"/>
          </graphics>
        </attribute>
        <attribute name="Logic" id="2546" net="1">
          <![CDATA[0]]>
          <graphics count="0"/>
        </attribute>
        <attribute name="Comment" id="2547" net="1">
          <![CDATA[]]>
          <graphics count="1">
            <graphic xoff="40.00" x="1260.00" y="900.00" id="2548" net="1" show="0" grparent="2549" state="1" pen="0,0,0" brush="255,255,255"/>
          </graphics>
        </attribute>
        <graphics count="1">
          <graphic x="1220.00" y="900.00" id="2549" net="1" show="1" w="20.00" h="20.00" state="1" pen="0,0,0" brush="255,255,255"/>
        </graphics>
      </node>
      <node id="2550" net="1">
        <attribute name="Name" id="2551" net="1">
          <![CDATA[decreased_BMP6_inhibits_BMP_pathway_and_expression_of_hepcidin]]>
          <graphics count="1">
            <graphic xoff="0.00" yoff="20.00" x="1380.00" y="1300.00" id="2552" net="1" show="1" grparent="2558" state="1" pen="0,0,0" brush="255,255,255"/>
          </graphics>
        </attribute>
        <attribute name="ID" id="2553" net="1">
          <![CDATA[85]]>
          <graphics count="1">
            <graphic xoff="25.00" yoff="20.00" x="1405.00" y="1300.00" id="2554" net="1" show="0" grparent="2558" state="1" pen="0,0,0" brush="255,255,255"/>
          </graphics>
        </attribute>
        <attribute name="Logic" id="2555" net="1">
          <![CDATA[0]]>
          <graphics count="0"/>
        </attribute>
        <attribute name="Comment" id="2556" net="1">
          <![CDATA[]]>
          <graphics count="1">
            <graphic xoff="40.00" x="1420.00" y="1280.00" id="2557" net="1" show="0" grparent="2558" state="1" pen="0,0,0" brush="255,255,255"/>
          </graphics>
        </attribute>
        <graphics count="1">
          <graphic x="1380.00" y="1280.00" id="2558" net="1" show="1" w="20.00" h="20.00" state="1" pen="0,0,0" brush="255,255,255"/>
        </graphics>
      </node>
      <node id="2559" net="1">
        <attribute name="Name" id="2560" net="1">
          <![CDATA[impair_of_erythropoiesis]]>
          <graphics count="1">
            <graphic xoff="0.00" yoff="20.00" x="1220.00" y="1040.00" id="2561" net="1" show="1" grparent="2567" state="1" pen="0,0,0" brush="255,255,255"/>
          </graphics>
        </attribute>
        <attribute name="ID" id="2562" net="1">
          <![CDATA[86]]>
          <graphics count="1">
            <graphic xoff="25.00" yoff="20.00" x="1245.00" y="1040.00" id="2563" net="1" show="0" grparent="2567" state="1" pen="0,0,0" brush="255,255,255"/>
          </graphics>
        </attribute>
        <attribute name="Logic" id="2564" net="1">
          <![CDATA[0]]>
          <graphics count="0"/>
        </attribute>
        <attribute name="Comment" id="2565" net="1">
          <![CDATA[]]>
          <graphics count="1">
            <graphic xoff="40.00" x="1260.00" y="1020.00" id="2566" net="1" show="0" grparent="2567" state="1" pen="0,0,0" brush="255,255,255"/>
          </graphics>
        </attribute>
        <graphics count="1">
          <graphic x="1220.00" y="1020.00" id="2567" net="1" show="1" w="20.00" h="20.00" state="1" pen="0,0,0" brush="255,255,255"/>
        </graphics>
      </node>
      <node id="2568" net="1">
        <attribute name="Name" id="2569" net="1">
          <![CDATA[increased_phagocytosis_of_malformed_and_undifferential_erythrocytes]]>
          <graphics count="1">
            <graphic xoff="0.00" yoff="20.00" x="1220.00" y="1180.00" id="2570" net="1" show="1" grparent="2576" state="1" pen="0,0,0" brush="255,255,255"/>
          </graphics>
        </attribute>
        <attribute name="ID" id="2571" net="1">
          <![CDATA[87]]>
          <graphics count="1">
            <graphic xoff="25.00" yoff="20.00" x="1245.00" y="1180.00" id="2572" net="1" show="0" grparent="2576" state="1" pen="0,0,0" brush="255,255,255"/>
          </graphics>
        </attribute>
        <attribute name="Logic" id="2573" net="1">
          <![CDATA[0]]>
          <graphics count="0"/>
        </attribute>
        <attribute name="Comment" id="2574" net="1">
          <![CDATA[]]>
          <graphics count="1">
            <graphic xoff="40.00" x="1260.00" y="1160.00" id="2575" net="1" show="0" grparent="2576" state="1" pen="0,0,0" brush="255,255,255"/>
          </graphics>
        </attribute>
        <graphics count="1">
          <graphic x="1220.00" y="1160.00" id="2576" net="1" show="1" w="20.00" h="20.00" state="1" pen="0,0,0" brush="255,255,255"/>
        </graphics>
      </node>
      <node id="2577" net="1">
        <attribute name="Name" id="2578" net="1">
          <![CDATA[accumulation_of_iron_in_spleen]]>
          <graphics count="1">
            <graphic xoff="0.00" yoff="20.00" x="1220.00" y="1260.00" id="2579" net="1" show="1" grparent="2585" state="1" pen="0,0,0" brush="255,255,255"/>
          </graphics>
        </attribute>
        <attribute name="ID" id="2580" net="1">
          <![CDATA[88]]>
          <graphics count="1">
            <graphic xoff="25.00" yoff="20.00" x="1245.00" y="1260.00" id="2581" net="1" show="0" grparent="2585" state="1" pen="0,0,0" brush="255,255,255"/>
          </graphics>
        </attribute>
        <attribute name="Logic" id="2582" net="1">
          <![CDATA[0]]>
          <graphics count="0"/>
        </attribute>
        <attribute name="Comment" id="2583" net="1">
          <![CDATA[]]>
          <graphics count="1">
            <graphic xoff="40.00" x="1260.00" y="1240.00" id="2584" net="1" show="0" grparent="2585" state="1" pen="0,0,0" brush="255,255,255"/>
          </graphics>
        </attribute>
        <graphics count="1">
          <graphic x="1220.00" y="1240.00" id="2585" net="1" show="1" w="20.00" h="20.00" state="1" pen="0,0,0" brush="255,255,255"/>
        </graphics>
      </node>
      <node id="2586" net="1">
        <attribute name="Name" id="2587" net="1">
          <![CDATA[decrease_of_HAMP_mRNA_level_despite_increase_of_BMP6]]>
          <graphics count="1">
            <graphic xoff="0.00" yoff="20.00" x="1220.00" y="1360.00" id="2588" net="1" show="1" grparent="2594" state="1" pen="0,0,0" brush="255,255,255"/>
          </graphics>
        </attribute>
        <attribute name="ID" id="2589" net="1">
          <![CDATA[89]]>
          <graphics count="1">
            <graphic xoff="25.00" yoff="20.00" x="1245.00" y="1360.00" id="2590" net="1" show="0" grparent="2594" state="1" pen="0,0,0" brush="255,255,255"/>
          </graphics>
        </attribute>
        <attribute name="Logic" id="2591" net="1">
          <![CDATA[0]]>
          <graphics count="0"/>
        </attribute>
        <attribute name="Comment" id="2592" net="1">
          <![CDATA[]]>
          <graphics count="1">
            <graphic xoff="40.00" x="1260.00" y="1340.00" id="2593" net="1" show="0" grparent="2594" state="1" pen="0,0,0" brush="255,255,255"/>
          </graphics>
        </attribute>
        <graphics count="1">
          <graphic x="1220.00" y="1340.00" id="2594" net="1" show="1" w="20.00" h="20.00" state="1" pen="0,0,0" brush="255,255,255"/>
        </graphics>
      </node>
    </nodeclass>
    <nodeclass count="0" name="Coarse Place"/>
    <nodeclass count="0" name="Coarse Transition"/>
  </nodeclasses>
  <edgeclasses count="1">
    <edgeclass count="193" name="Edge">
      <edge source="226" target="1911" id="2595" net="1">
        <attribute name="Multiplicity" id="2596" net="1">
          <![CDATA[1]]>
          <graphics count="1">
            <graphic xoff="20.00" x="640.00" y="440.00" id="2597" net="1" show="1" grparent="2600" state="1" pen="0,0,0" brush="255,255,255"/>
          </graphics>
        </attribute>
        <attribute name="Comment" id="2598" net="1">
          <![CDATA[]]>
          <graphics count="1">
            <graphic xoff="40.00" x="660.00" y="440.00" id="2599" net="1" show="1" grparent="2600" state="1" pen="0,0,0" brush="255,255,255"/>
          </graphics>
        </attribute>
        <graphics count="1">
          <graphic id="2600" net="1" source="236" target="1919" state="1" show="1" pen="0,0,0" brush="0,0,0" edge_designtype="3">
            <points count="2">
              <point x="620.00" y="420.00"/>
              <point x="620.00" y="460.00"/>
            </points>
          </graphic>
        </graphics>
      </edge>
      <edge source="237" target="2001" id="2600" net="1">
        <attribute name="Multiplicity" id="2601" net="1">
          <![CDATA[1]]>
          <graphics count="1">
            <graphic xoff="20.00" x="790.00" y="230.00" id="2602" net="1" show="1" grparent="2600" state="1" pen="0,0,0" brush="255,255,255"/>
          </graphics>
        </attribute>
        <attribute name="Comment" id="2603" net="1">
          <![CDATA[]]>
          <graphics count="1">
            <graphic xoff="40.00" x="810.00" y="230.00" id="2604" net="1" show="1" grparent="2600" state="1" pen="0,0,0" brush="255,255,255"/>
          </graphics>
        </attribute>
        <graphics count="1">
          <graphic id="2600" net="1" source="247" target="2009" state="1" show="1" pen="0,0,0" brush="0,0,0" edge_designtype="3">
            <points count="2">
              <point x="800.00" y="200.00"/>
              <point x="740.00" y="260.00"/>
            </points>
          </graphic>
        </graphics>
      </edge>
      <edge source="237" target="2199" id="2605" net="1">
        <attribute name="Multiplicity" id="2606" net="1">
          <![CDATA[1]]>
          <graphics count="1">
            <graphic xoff="20.00" x="1140.00" y="690.00" id="2607" net="1" show="1" grparent="2600" state="1" pen="0,0,0" brush="255,255,255"/>
          </graphics>
        </attribute>
        <attribute name="Comment" id="2608" net="1">
          <![CDATA[]]>
          <graphics count="1">
            <graphic xoff="40.00" x="1160.00" y="690.00" id="2609" net="1" show="1" grparent="2600" state="1" pen="0,0,0" brush="255,255,255"/>
          </graphics>
        </attribute>
        <graphics count="1">
          <graphic id="2600" net="1" source="283" target="2207" state="1" show="1" pen="0,0,0" brush="0,0,0" edge_designtype="3">
            <points count="2">
              <point x="1120.00" y="720.00"/>
              <point x="1120.00" y="660.00"/>
            </points>
          </graphic>
        </graphics>
      </edge>
      <edge source="307" target="2046" id="2610" net="1">
        <attribute name="Multiplicity" id="2611" net="1">
          <![CDATA[1]]>
          <graphics count="1">
            <graphic xoff="20.00" x="1170.00" y="300.00" id="2612" net="1" show="1" grparent="2600" state="1" pen="0,0,0" brush="255,255,255"/>
          </graphics>
        </attribute>
        <attribute name="Comment" id="2613" net="1">
          <![CDATA[]]>
          <graphics count="1">
            <graphic xoff="40.00" x="1190.00" y="300.00" id="2614" net="1" show="1" grparent="2600" state="1" pen="0,0,0" brush="255,255,255"/>
          </graphics>
        </attribute>
        <graphics count="1">
          <graphic id="2600" net="1" source="317" target="2054" state="1" show="1" pen="0,0,0" brush="0,0,0" edge_designtype="3">
            <points count="2">
              <point x="1200.00" y="300.00"/>
              <point x="1100.00" y="300.00"/>
            </points>
          </graphic>
        </graphics>
      </edge>
      <edge source="307" target="2334" id="2615" net="1">
        <attribute name="Multiplicity" id="2616" net="1">
          <![CDATA[1]]>
          <graphics count="1">
            <graphic xoff="20.00" x="800.00" y="820.00" id="2617" net="1" show="1" grparent="2600" state="1" pen="0,0,0" brush="255,255,255"/>
          </graphics>
        </attribute>
        <attribute name="Comment" id="2618" net="1">
          <![CDATA[]]>
          <graphics count="1">
            <graphic xoff="40.00" x="820.00" y="820.00" id="2619" net="1" show="1" grparent="2600" state="1" pen="0,0,0" brush="255,255,255"/>
          </graphics>
        </attribute>
        <graphics count="1">
          <graphic id="2600" net="1" source="353" target="2342" state="1" show="1" pen="0,0,0" brush="0,0,0" edge_designtype="3">
            <points count="3">
              <point x="820.00" y="780.00"/>
              <point x="820.00" y="820.00"/>
              <point x="740.00" y="860.00"/>
            </points>
          </graphic>
        </graphics>
      </edge>
      <edge source="366" target="1794" id="2620" net="1">
        <attribute name="Multiplicity" id="2621" net="1">
          <![CDATA[1]]>
          <graphics count="1">
            <graphic xoff="20.00" x="540.00" y="560.00" id="2622" net="1" show="1" grparent="2600" state="1" pen="0,0,0" brush="255,255,255"/>
          </graphics>
        </attribute>
        <attribute name="Comment" id="2623" net="1">
          <![CDATA[]]>
          <graphics count="1">
            <graphic xoff="40.00" x="560.00" y="560.00" id="2624" net="1" show="1" grparent="2600" state="1" pen="0,0,0" brush="255,255,255"/>
          </graphics>
        </attribute>
        <graphics count="1">
          <graphic id="2600" net="1" source="376" target="1802" state="1" show="1" pen="0,0,0" brush="0,0,0" edge_designtype="3">
            <points count="2">
              <point x="520.00" y="540.00"/>
              <point x="520.00" y="580.00"/>
            </points>
          </graphic>
        </graphics>
      </edge>
      <edge source="377" target="1803" id="2625" net="1">
        <attribute name="Multiplicity" id="2626" net="1">
          <![CDATA[1]]>
          <graphics count="1">
            <graphic xoff="20.00" x="540.00" y="640.00" id="2627" net="1" show="1" grparent="2600" state="1" pen="0,0,0" brush="255,255,255"/>
          </graphics>
        </attribute>
        <attribute name="Comment" id="2628" net="1">
          <![CDATA[]]>
          <graphics count="1">
            <graphic xoff="40.00" x="560.00" y="640.00" id="2629" net="1" show="1" grparent="2600" state="1" pen="0,0,0" brush="255,255,255"/>
          </graphics>
        </attribute>
        <graphics count="1">
          <graphic id="2600" net="1" source="387" target="1811" state="1" show="1" pen="0,0,0" brush="0,0,0" edge_designtype="3">
            <points count="2">
              <point x="520.00" y="620.00"/>
              <point x="520.00" y="660.00"/>
            </points>
          </graphic>
        </graphics>
      </edge>
      <edge source="388" target="1803" id="2630" net="1">
        <attribute name="Multiplicity" id="2631" net="1">
          <![CDATA[1]]>
          <graphics count="1">
            <graphic xoff="20.00" x="510.00" y="660.00" id="2632" net="1" show="1" grparent="2600" state="1" pen="0,0,0" brush="255,255,255"/>
          </graphics>
        </attribute>
        <attribute name="Comment" id="2633" net="1">
          <![CDATA[]]>
          <graphics count="1">
            <graphic xoff="40.00" x="530.00" y="660.00" id="2634" net="1" show="1" grparent="2600" state="1" pen="0,0,0" brush="255,255,255"/>
          </graphics>
        </attribute>
        <graphics count="1">
          <graphic id="2600" net="1" source="398" target="1811" state="1" show="1" pen="0,0,0" brush="0,0,0" edge_designtype="3">
            <points count="2">
              <point x="460.00" y="660.00"/>
              <point x="520.00" y="660.00"/>
            </points>
          </graphic>
        </graphics>
      </edge>
      <edge source="388" target="1875" id="2635" net="1">
        <attribute name="Multiplicity" id="2636" net="1">
          <![CDATA[1]]>
          <graphics count="1">
            <graphic xoff="20.00" x="500.00" y="1210.00" id="2637" net="1" show="1" grparent="2600" state="1" pen="0,0,0" brush="255,255,255"/>
          </graphics>
        </attribute>
        <attribute name="Comment" id="2638" net="1">
          <![CDATA[]]>
          <graphics count="1">
            <graphic xoff="40.00" x="520.00" y="1210.00" id="2639" net="1" show="1" grparent="2600" state="1" pen="0,0,0" brush="255,255,255"/>
          </graphics>
        </attribute>
        <graphics count="1">
          <graphic id="2600" net="1" source="434" target="1883" state="1" show="1" pen="0,0,0" brush="0,0,0" edge_designtype="3">
            <points count="3">
              <point x="440.00" y="1180.00"/>
              <point x="440.00" y="1240.00"/>
              <point x="520.00" y="1240.00"/>
            </points>
          </graphic>
        </graphics>
      </edge>
      <edge source="388" target="2010" id="2640" net="1">
        <attribute name="Multiplicity" id="2641" net="1">
          <![CDATA[1]]>
          <graphics count="1">
            <graphic xoff="20.00" x="980.00" y="290.00" id="2642" net="1" show="1" grparent="2600" state="1" pen="0,0,0" brush="255,255,255"/>
          </graphics>
        </attribute>
        <attribute name="Comment" id="2643" net="1">
          <![CDATA[]]>
          <graphics count="1">
            <graphic xoff="40.00" x="1000.00" y="290.00" id="2644" net="1" show="1" grparent="2600" state="1" pen="0,0,0" brush="255,255,255"/>
          </graphics>
        </attribute>
        <graphics count="1">
          <graphic id="2600" net="1" source="445" target="2018" state="1" show="1" pen="0,0,0" brush="0,0,0" edge_designtype="3">
            <points count="3">
              <point x="940.00" y="320.00"/>
              <point x="980.00" y="320.00"/>
              <point x="980.00" y="260.00"/>
            </points>
          </graphic>
        </graphics>
      </edge>
      <edge source="388" target="2208" id="2645" net="1">
        <attribute name="Multiplicity" id="2646" net="1">
          <![CDATA[1]]>
          <graphics count="1">
            <graphic xoff="20.00" x="1140.00" y="600.00" id="2647" net="1" show="1" grparent="2600" state="1" pen="0,0,0" brush="255,255,255"/>
          </graphics>
        </attribute>
        <attribute name="Comment" id="2648" net="1">
          <![CDATA[]]>
          <graphics count="1">
            <graphic xoff="40.00" x="1160.00" y="600.00" id="2649" net="1" show="1" grparent="2600" state="1" pen="0,0,0" brush="255,255,255"/>
          </graphics>
        </attribute>
        <graphics count="1">
          <graphic id="2600" net="1" source="456" target="2216" state="1" show="1" pen="0,0,0" brush="0,0,0" edge_designtype="3">
            <points count="2">
              <point x="1080.00" y="600.00"/>
              <point x="1160.00" y="600.00"/>
            </points>
          </graphic>
        </graphics>
      </edge>
      <edge source="480" target="1812" id="2650" net="1">
        <attribute name="Multiplicity" id="2651" net="1">
          <![CDATA[1]]>
          <graphics count="1">
            <graphic xoff="20.00" x="540.00" y="730.00" id="2652" net="1" show="1" grparent="2600" state="1" pen="0,0,0" brush="255,255,255"/>
          </graphics>
        </attribute>
        <attribute name="Comment" id="2653" net="1">
          <![CDATA[]]>
          <graphics count="1">
            <graphic xoff="40.00" x="560.00" y="730.00" id="2654" net="1" show="1" grparent="2600" state="1" pen="0,0,0" brush="255,255,255"/>
          </graphics>
        </attribute>
        <graphics count="1">
          <graphic id="2600" net="1" source="490" target="1820" state="1" show="1" pen="0,0,0" brush="0,0,0" edge_designtype="3">
            <points count="2">
              <point x="520.00" y="700.00"/>
              <point x="520.00" y="760.00"/>
            </points>
          </graphic>
        </graphics>
      </edge>
      <edge source="491" target="1812" id="2655" net="1">
        <attribute name="Multiplicity" id="2656" net="1">
          <![CDATA[1]]>
          <graphics count="1">
            <graphic xoff="20.00" x="520.00" y="760.00" id="2657" net="1" show="1" grparent="2600" state="1" pen="0,0,0" brush="255,255,255"/>
          </graphics>
        </attribute>
        <attribute name="Comment" id="2658" net="1">
          <![CDATA[]]>
          <graphics count="1">
            <graphic xoff="40.00" x="540.00" y="760.00" id="2659" net="1" show="1" grparent="2600" state="1" pen="0,0,0" brush="255,255,255"/>
          </graphics>
        </attribute>
        <graphics count="1">
          <graphic id="2600" net="1" source="501" target="1820" state="1" show="1" pen="0,0,0" brush="0,0,0" edge_designtype="3">
            <points count="2">
              <point x="480.00" y="760.00"/>
              <point x="520.00" y="760.00"/>
            </points>
          </graphic>
        </graphics>
      </edge>
      <edge source="502" target="1830" id="2660" net="1">
        <attribute name="Multiplicity" id="2661" net="1">
          <![CDATA[1]]>
          <graphics count="1">
            <graphic xoff="20.00" x="540.00" y="820.00" id="2662" net="1" show="1" grparent="2600" state="1" pen="0,0,0" brush="255,255,255"/>
          </graphics>
        </attribute>
        <attribute name="Comment" id="2663" net="1">
          <![CDATA[]]>
          <graphics count="1">
            <graphic xoff="40.00" x="560.00" y="820.00" id="2664" net="1" show="1" grparent="2600" state="1" pen="0,0,0" brush="255,255,255"/>
          </graphics>
        </attribute>
        <graphics count="1">
          <graphic id="2600" net="1" source="512" target="1838" state="1" show="1" pen="0,0,0" brush="0,0,0" edge_designtype="3">
            <points count="2">
              <point x="520.00" y="800.00"/>
              <point x="520.00" y="840.00"/>
            </points>
          </graphic>
        </graphics>
      </edge>
      <edge source="513" target="1839" id="2665" net="1">
        <attribute name="Multiplicity" id="2666" net="1">
          <![CDATA[1]]>
          <graphics count="1">
            <graphic xoff="20.00" x="540.00" y="900.00" id="2667" net="1" show="1" grparent="2600" state="1" pen="0,0,0" brush="255,255,255"/>
          </graphics>
        </attribute>
        <attribute name="Comment" id="2668" net="1">
          <![CDATA[]]>
          <graphics count="1">
            <graphic xoff="40.00" x="560.00" y="900.00" id="2669" net="1" show="1" grparent="2600" state="1" pen="0,0,0" brush="255,255,255"/>
          </graphics>
        </attribute>
        <graphics count="1">
          <graphic id="2600" net="1" source="523" target="1847" state="1" show="1" pen="0,0,0" brush="0,0,0" edge_designtype="3">
            <points count="2">
              <point x="520.00" y="880.00"/>
              <point x="520.00" y="920.00"/>
            </points>
          </graphic>
        </graphics>
      </edge>
      <edge source="524" target="1848" id="2670" net="1">
        <attribute name="Multiplicity" id="2671" net="1">
          <![CDATA[1]]>
          <graphics count="1">
            <graphic xoff="20.00" x="540.00" y="980.00" id="2672" net="1" show="1" grparent="2600" state="1" pen="0,0,0" brush="255,255,255"/>
          </graphics>
        </attribute>
        <attribute name="Comment" id="2673" net="1">
          <![CDATA[]]>
          <graphics count="1">
            <graphic xoff="40.00" x="560.00" y="980.00" id="2674" net="1" show="1" grparent="2600" state="1" pen="0,0,0" brush="255,255,255"/>
          </graphics>
        </attribute>
        <graphics count="1">
          <graphic id="2600" net="1" source="534" target="1856" state="1" show="1" pen="0,0,0" brush="0,0,0" edge_designtype="3">
            <points count="2">
              <point x="520.00" y="960.00"/>
              <point x="520.00" y="1000.00"/>
            </points>
          </graphic>
        </graphics>
      </edge>
      <edge source="535" target="1857" id="2675" net="1">
        <attribute name="Multiplicity" id="2676" net="1">
          <![CDATA[1]]>
          <graphics count="1">
            <graphic xoff="20.00" x="540.00" y="1060.00" id="2677" net="1" show="1" grparent="2600" state="1" pen="0,0,0" brush="255,255,255"/>
          </graphics>
        </attribute>
        <attribute name="Comment" id="2678" net="1">
          <![CDATA[]]>
          <graphics count="1">
            <graphic xoff="40.00" x="560.00" y="1060.00" id="2679" net="1" show="1" grparent="2600" state="1" pen="0,0,0" brush="255,255,255"/>
          </graphics>
        </attribute>
        <graphics count="1">
          <graphic id="2600" net="1" source="545" target="1865" state="1" show="1" pen="0,0,0" brush="0,0,0" edge_designtype="3">
            <points count="2">
              <point x="520.00" y="1040.00"/>
              <point x="520.00" y="1080.00"/>
            </points>
          </graphic>
        </graphics>
      </edge>
      <edge source="546" target="1857" id="2680" net="1">
        <attribute name="Multiplicity" id="2681" net="1">
          <![CDATA[1]]>
          <graphics count="1">
            <graphic xoff="20.00" x="500.00" y="1080.00" id="2682" net="1" show="1" grparent="2600" state="1" pen="0,0,0" brush="255,255,255"/>
          </graphics>
        </attribute>
        <attribute name="Comment" id="2683" net="1">
          <![CDATA[]]>
          <graphics count="1">
            <graphic xoff="40.00" x="520.00" y="1080.00" id="2684" net="1" show="1" grparent="2600" state="1" pen="0,0,0" brush="255,255,255"/>
          </graphics>
        </attribute>
        <graphics count="1">
          <graphic id="2600" net="1" source="556" target="1865" state="1" show="1" pen="0,0,0" brush="0,0,0" edge_designtype="3">
            <points count="2">
              <point x="440.00" y="1080.00"/>
              <point x="520.00" y="1080.00"/>
            </points>
          </graphic>
        </graphics>
      </edge>
      <edge source="557" target="1866" id="2685" net="1">
        <attribute name="Multiplicity" id="2686" net="1">
          <![CDATA[1]]>
          <graphics count="1">
            <graphic xoff="20.00" x="540.00" y="1140.00" id="2687" net="1" show="1" grparent="2600" state="1" pen="0,0,0" brush="255,255,255"/>
          </graphics>
        </attribute>
        <attribute name="Comment" id="2688" net="1">
          <![CDATA[]]>
          <graphics count="1">
            <graphic xoff="40.00" x="560.00" y="1140.00" id="2689" net="1" show="1" grparent="2600" state="1" pen="0,0,0" brush="255,255,255"/>
          </graphics>
        </attribute>
        <graphics count="1">
          <graphic id="2600" net="1" source="567" target="1874" state="1" show="1" pen="0,0,0" brush="0,0,0" edge_designtype="3">
            <points count="2">
              <point x="520.00" y="1120.00"/>
              <point x="520.00" y="1160.00"/>
            </points>
          </graphic>
        </graphics>
      </edge>
      <edge source="568" target="1875" id="2690" net="1">
        <attribute name="Multiplicity" id="2691" net="1">
          <![CDATA[1]]>
          <graphics count="1">
            <graphic xoff="20.00" x="540.00" y="1220.00" id="2692" net="1" show="1" grparent="2600" state="1" pen="0,0,0" brush="255,255,255"/>
          </graphics>
        </attribute>
        <attribute name="Comment" id="2693" net="1">
          <![CDATA[]]>
          <graphics count="1">
            <graphic xoff="40.00" x="560.00" y="1220.00" id="2694" net="1" show="1" grparent="2600" state="1" pen="0,0,0" brush="255,255,255"/>
          </graphics>
        </attribute>
        <graphics count="1">
          <graphic id="2600" net="1" source="578" target="1883" state="1" show="1" pen="0,0,0" brush="0,0,0" edge_designtype="3">
            <points count="2">
              <point x="520.00" y="1200.00"/>
              <point x="520.00" y="1240.00"/>
            </points>
          </graphic>
        </graphics>
      </edge>
      <edge source="579" target="1884" id="2695" net="1">
        <attribute name="Multiplicity" id="2696" net="1">
          <![CDATA[1]]>
          <graphics count="1">
            <graphic xoff="20.00" x="560.00" y="1310.00" id="2697" net="1" show="1" grparent="2600" state="1" pen="0,0,0" brush="255,255,255"/>
          </graphics>
        </attribute>
        <attribute name="Comment" id="2698" net="1">
          <![CDATA[]]>
          <graphics count="1">
            <graphic xoff="40.00" x="580.00" y="1310.00" id="2699" net="1" show="1" grparent="2600" state="1" pen="0,0,0" brush="255,255,255"/>
          </graphics>
        </attribute>
        <graphics count="1">
          <graphic id="2600" net="1" source="589" target="1892" state="1" show="1" pen="0,0,0" brush="0,0,0" edge_designtype="3">
            <points count="3">
              <point x="520.00" y="1280.00"/>
              <point x="561.00" y="1278.00"/>
              <point x="560.00" y="1340.00"/>
            </points>
          </graphic>
        </graphics>
      </edge>
      <edge source="579" target="1893" id="2700" net="1">
        <attribute name="Multiplicity" id="2701" net="1">
          <![CDATA[1]]>
          <graphics count="1">
            <graphic xoff="20.00" x="520.00" y="1310.00" id="2702" net="1" show="1" grparent="2600" state="1" pen="0,0,0" brush="255,255,255"/>
          </graphics>
        </attribute>
        <attribute name="Comment" id="2703" net="1">
          <![CDATA[]]>
          <graphics count="1">
            <graphic xoff="40.00" x="540.00" y="1310.00" id="2704" net="1" show="1" grparent="2600" state="1" pen="0,0,0" brush="255,255,255"/>
          </graphics>
        </attribute>
        <graphics count="1">
          <graphic id="2600" net="1" source="589" target="1901" state="1" show="1" pen="0,0,0" brush="0,0,0" edge_designtype="3">
            <points count="3">
              <point x="520.00" y="1280.00"/>
              <point x="481.00" y="1278.00"/>
              <point x="480.00" y="1340.00"/>
            </points>
          </graphic>
        </graphics>
      </edge>
      <edge source="590" target="1911" id="2705" net="1">
        <attribute name="Multiplicity" id="2706" net="1">
          <![CDATA[1]]>
          <graphics count="1">
            <graphic xoff="20.00" x="640.00" y="480.00" id="2707" net="1" show="1" grparent="2600" state="1" pen="0,0,0" brush="255,255,255"/>
          </graphics>
        </attribute>
        <attribute name="Comment" id="2708" net="1">
          <![CDATA[]]>
          <graphics count="1">
            <graphic xoff="40.00" x="660.00" y="480.00" id="2709" net="1" show="1" grparent="2600" state="1" pen="0,0,0" brush="255,255,255"/>
          </graphics>
        </attribute>
        <graphics count="1">
          <graphic id="2600" net="1" source="600" target="1919" state="1" show="1" pen="0,0,0" brush="0,0,0" edge_designtype="3">
            <points count="2">
              <point x="620.00" y="500.00"/>
              <point x="620.00" y="460.00"/>
            </points>
          </graphic>
        </graphics>
      </edge>
      <edge source="601" target="1929" id="2710" net="1">
        <attribute name="Multiplicity" id="2711" net="1">
          <![CDATA[1]]>
          <graphics count="1">
            <graphic xoff="20.00" x="640.00" y="340.00" id="2712" net="1" show="1" grparent="2600" state="1" pen="0,0,0" brush="255,255,255"/>
          </graphics>
        </attribute>
        <attribute name="Comment" id="2713" net="1">
          <![CDATA[]]>
          <graphics count="1">
            <graphic xoff="40.00" x="660.00" y="340.00" id="2714" net="1" show="1" grparent="2600" state="1" pen="0,0,0" brush="255,255,255"/>
          </graphics>
        </attribute>
        <graphics count="1">
          <graphic id="2600" net="1" source="611" target="1937" state="1" show="1" pen="0,0,0" brush="0,0,0" edge_designtype="3">
            <points count="2">
              <point x="620.00" y="300.00"/>
              <point x="620.00" y="380.00"/>
            </points>
          </graphic>
        </graphics>
      </edge>
      <edge source="601" target="2046" id="2715" net="1">
        <attribute name="Multiplicity" id="2716" net="1">
          <![CDATA[1]]>
          <graphics count="1">
            <graphic xoff="20.00" x="1120.00" y="280.00" id="2717" net="1" show="1" grparent="2600" state="1" pen="0,0,0" brush="255,255,255"/>
          </graphics>
        </attribute>
        <attribute name="Comment" id="2718" net="1">
          <![CDATA[]]>
          <graphics count="1">
            <graphic xoff="40.00" x="1140.00" y="280.00" id="2719" net="1" show="1" grparent="2600" state="1" pen="0,0,0" brush="255,255,255"/>
          </graphics>
        </attribute>
        <graphics count="1">
          <graphic id="2600" net="1" source="647" target="2054" state="1" show="1" pen="0,0,0" brush="0,0,0" edge_designtype="3">
            <points count="2">
              <point x="1100.00" y="260.00"/>
              <point x="1100.00" y="300.00"/>
            </points>
          </graphic>
        </graphics>
      </edge>
      <edge source="660" target="1929" id="2720" net="1">
        <attribute name="Multiplicity" id="2721" net="1">
          <![CDATA[1]]>
          <graphics count="1">
            <graphic xoff="20.00" x="600.00" y="350.00" id="2722" net="1" show="1" grparent="2600" state="1" pen="0,0,0" brush="255,255,255"/>
          </graphics>
        </attribute>
        <attribute name="Comment" id="2723" net="1">
          <![CDATA[]]>
          <graphics count="1">
            <graphic xoff="40.00" x="620.00" y="350.00" id="2724" net="1" show="1" grparent="2600" state="1" pen="0,0,0" brush="255,255,255"/>
          </graphics>
        </attribute>
        <graphics count="1">
          <graphic id="2600" net="1" source="670" target="1937" state="1" show="1" pen="0,0,0" brush="0,0,0" edge_designtype="3">
            <points count="3">
              <point x="540.00" y="320.00"/>
              <point x="540.00" y="380.00"/>
              <point x="620.00" y="380.00"/>
            </points>
          </graphic>
        </graphics>
      </edge>
      <edge source="671" target="1893" id="2725" net="1">
        <attribute name="Multiplicity" id="2726" net="1">
          <![CDATA[1]]>
          <graphics count="1">
            <graphic xoff="20.00" x="480.00" y="1300.00" id="2727" net="1" show="1" grparent="2600" state="1" pen="0,0,0" brush="255,255,255"/>
          </graphics>
        </attribute>
        <attribute name="Comment" id="2728" net="1">
          <![CDATA[]]>
          <graphics count="1">
            <graphic xoff="40.00" x="500.00" y="1300.00" id="2729" net="1" show="1" grparent="2600" state="1" pen="0,0,0" brush="255,255,255"/>
          </graphics>
        </attribute>
        <graphics count="1">
          <graphic id="2600" net="1" source="681" target="1901" state="1" show="1" pen="0,0,0" brush="0,0,0" edge_designtype="3">
            <points count="3">
              <point x="440.00" y="1260.00"/>
              <point x="440.00" y="1340.00"/>
              <point x="480.00" y="1340.00"/>
            </points>
          </graphic>
        </graphics>
      </edge>
      <edge source="671" target="1911" id="2730" net="1">
        <attribute name="Multiplicity" id="2731" net="1">
          <![CDATA[1]]>
          <graphics count="1">
            <graphic xoff="20.00" x="590.00" y="450.00" id="2732" net="1" show="1" grparent="2600" state="1" pen="0,0,0" brush="255,255,255"/>
          </graphics>
        </attribute>
        <attribute name="Comment" id="2733" net="1">
          <![CDATA[]]>
          <graphics count="1">
            <graphic xoff="40.00" x="610.00" y="450.00" id="2734" net="1" show="1" grparent="2600" state="1" pen="0,0,0" brush="255,255,255"/>
          </graphics>
        </attribute>
        <graphics count="1">
          <graphic id="2600" net="1" source="717" target="1919" state="1" show="1" pen="0,0,0" brush="0,0,0" edge_designtype="3">
            <points count="3">
              <point x="520.00" y="440.00"/>
              <point x="560.00" y="460.00"/>
              <point x="620.00" y="460.00"/>
            </points>
          </graphic>
        </graphics>
      </edge>
      <edge source="671" target="2244" id="2735" net="1">
        <attribute name="Multiplicity" id="2736" net="1">
          <![CDATA[1]]>
          <graphics count="1">
            <graphic xoff="20.00" x="1020.00" y="720.00" id="2737" net="1" show="1" grparent="2600" state="1" pen="0,0,0" brush="255,255,255"/>
          </graphics>
        </attribute>
        <attribute name="Comment" id="2738" net="1">
          <![CDATA[]]>
          <graphics count="1">
            <graphic xoff="40.00" x="1040.00" y="720.00" id="2739" net="1" show="1" grparent="2600" state="1" pen="0,0,0" brush="255,255,255"/>
          </graphics>
        </attribute>
        <graphics count="1">
          <graphic id="2600" net="1" source="739" target="2252" state="1" show="1" pen="0,0,0" brush="0,0,0" edge_designtype="3">
            <points count="2">
              <point x="1000.00" y="760.00"/>
              <point x="1000.00" y="680.00"/>
            </points>
          </graphic>
        </graphics>
      </edge>
      <edge source="752" target="1956" id="2740" net="1">
        <attribute name="Multiplicity" id="2741" net="1">
          <![CDATA[1]]>
          <graphics count="1">
            <graphic xoff="20.00" x="500.00" y="1400.00" id="2742" net="1" show="1" grparent="2600" state="1" pen="0,0,0" brush="255,255,255"/>
          </graphics>
        </attribute>
        <attribute name="Comment" id="2743" net="1">
          <![CDATA[]]>
          <graphics count="1">
            <graphic xoff="40.00" x="520.00" y="1400.00" id="2744" net="1" show="1" grparent="2600" state="1" pen="0,0,0" brush="255,255,255"/>
          </graphics>
        </attribute>
        <graphics count="1">
          <graphic id="2600" net="1" source="762" target="1964" state="1" show="1" pen="0,0,0" brush="0,0,0" edge_designtype="3">
            <points count="2">
              <point x="480.00" y="1380.00"/>
              <point x="480.00" y="1420.00"/>
            </points>
          </graphic>
        </graphics>
      </edge>
      <edge source="763" target="1965" id="2745" net="1">
        <attribute name="Multiplicity" id="2746" net="1">
          <![CDATA[1]]>
          <graphics count="1">
            <graphic xoff="20.00" x="780.00" y="430.00" id="2747" net="1" show="1" grparent="2600" state="1" pen="0,0,0" brush="255,255,255"/>
          </graphics>
        </attribute>
        <attribute name="Comment" id="2748" net="1">
          <![CDATA[]]>
          <graphics count="1">
            <graphic xoff="40.00" x="800.00" y="430.00" id="2749" net="1" show="1" grparent="2600" state="1" pen="0,0,0" brush="255,255,255"/>
          </graphics>
        </attribute>
        <graphics count="1">
          <graphic id="2600" net="1" source="773" target="1973" state="1" show="1" pen="0,0,0" brush="0,0,0" edge_designtype="3">
            <points count="2">
              <point x="800.00" y="460.00"/>
              <point x="720.00" y="400.00"/>
            </points>
          </graphic>
        </graphics>
      </edge>
      <edge source="763" target="1983" id="2750" net="1">
        <attribute name="Multiplicity" id="2751" net="1">
          <![CDATA[1]]>
          <graphics count="1">
            <graphic xoff="20.00" x="820.00" y="430.00" id="2752" net="1" show="1" grparent="2600" state="1" pen="0,0,0" brush="255,255,255"/>
          </graphics>
        </attribute>
        <attribute name="Comment" id="2753" net="1">
          <![CDATA[]]>
          <graphics count="1">
            <graphic xoff="40.00" x="840.00" y="430.00" id="2754" net="1" show="1" grparent="2600" state="1" pen="0,0,0" brush="255,255,255"/>
          </graphics>
        </attribute>
        <graphics count="1">
          <graphic id="2600" net="1" source="773" target="1991" state="1" show="1" pen="0,0,0" brush="0,0,0" edge_designtype="3">
            <points count="2">
              <point x="800.00" y="460.00"/>
              <point x="800.00" y="400.00"/>
            </points>
          </graphic>
        </graphics>
      </edge>
      <edge source="763" target="2118" id="2755" net="1">
        <attribute name="Multiplicity" id="2756" net="1">
          <![CDATA[1]]>
          <graphics count="1">
            <graphic xoff="20.00" x="870.00" y="480.00" id="2757" net="1" show="1" grparent="2600" state="1" pen="0,0,0" brush="255,255,255"/>
          </graphics>
        </attribute>
        <attribute name="Comment" id="2758" net="1">
          <![CDATA[]]>
          <graphics count="1">
            <graphic xoff="40.00" x="890.00" y="480.00" id="2759" net="1" show="1" grparent="2600" state="1" pen="0,0,0" brush="255,255,255"/>
          </graphics>
        </attribute>
        <graphics count="1">
          <graphic id="2600" net="1" source="773" target="2126" state="1" show="1" pen="0,0,0" brush="0,0,0" edge_designtype="3">
            <points count="3">
              <point x="800.00" y="460.00"/>
              <point x="900.00" y="460.00"/>
              <point x="900.00" y="500.00"/>
            </points>
          </graphic>
        </graphics>
      </edge>
      <edge source="763" target="2082" id="2760" net="1">
        <attribute name="Multiplicity" id="2761" net="1">
          <![CDATA[1]]>
          <graphics count="1">
            <graphic xoff="20.00" x="850.00" y="490.00" id="2762" net="1" show="1" grparent="2600" state="1" pen="0,0,0" brush="255,255,255"/>
          </graphics>
        </attribute>
        <attribute name="Comment" id="2763" net="1">
          <![CDATA[]]>
          <graphics count="1">
            <graphic xoff="40.00" x="870.00" y="490.00" id="2764" net="1" show="1" grparent="2600" state="1" pen="0,0,0" brush="255,255,255"/>
          </graphics>
        </attribute>
        <graphics count="1">
          <graphic id="2600" net="1" source="773" target="2090" state="1" show="1" pen="0,0,0" brush="0,0,0" edge_designtype="3">
            <points count="3">
              <point x="800.00" y="460.00"/>
              <point x="800.00" y="520.00"/>
              <point x="860.00" y="520.00"/>
            </points>
          </graphic>
        </graphics>
      </edge>
      <edge source="763" target="2334" id="2765" net="1">
        <attribute name="Multiplicity" id="2766" net="1">
          <![CDATA[1]]>
          <graphics count="1">
            <graphic xoff="20.00" x="760.00" y="890.00" id="2767" net="1" show="1" grparent="2600" state="1" pen="0,0,0" brush="255,255,255"/>
          </graphics>
        </attribute>
        <attribute name="Comment" id="2768" net="1">
          <![CDATA[]]>
          <graphics count="1">
            <graphic xoff="40.00" x="780.00" y="890.00" id="2769" net="1" show="1" grparent="2600" state="1" pen="0,0,0" brush="255,255,255"/>
          </graphics>
        </attribute>
        <graphics count="1">
          <graphic id="2600" net="1" source="809" target="2342" state="1" show="1" pen="0,0,0" brush="0,0,0" edge_designtype="3">
            <points count="2">
              <point x="740.00" y="920.00"/>
              <point x="740.00" y="860.00"/>
            </points>
          </graphic>
        </graphics>
      </edge>
      <edge source="763" target="2469" id="2770" net="1">
        <attribute name="Multiplicity" id="2771" net="1">
          <![CDATA[1]]>
          <graphics count="1">
            <graphic xoff="20.00" x="790.00" y="920.00" id="2772" net="1" show="1" grparent="2600" state="1" pen="0,0,0" brush="255,255,255"/>
          </graphics>
        </attribute>
        <attribute name="Comment" id="2773" net="1">
          <![CDATA[]]>
          <graphics count="1">
            <graphic xoff="40.00" x="810.00" y="920.00" id="2774" net="1" show="1" grparent="2600" state="1" pen="0,0,0" brush="255,255,255"/>
          </graphics>
        </attribute>
        <graphics count="1">
          <graphic id="2600" net="1" source="809" target="2477" state="1" show="1" pen="0,0,0" brush="0,0,0" edge_designtype="3">
            <points count="2">
              <point x="740.00" y="920.00"/>
              <point x="800.00" y="920.00"/>
            </points>
          </graphic>
        </graphics>
      </edge>
      <edge source="855" target="1974" id="2775" net="1">
        <attribute name="Multiplicity" id="2776" net="1">
          <![CDATA[1]]>
          <graphics count="1">
            <graphic xoff="20.00" x="740.00" y="340.00" id="2777" net="1" show="1" grparent="2600" state="1" pen="0,0,0" brush="255,255,255"/>
          </graphics>
        </attribute>
        <attribute name="Comment" id="2778" net="1">
          <![CDATA[]]>
          <graphics count="1">
            <graphic xoff="40.00" x="760.00" y="340.00" id="2779" net="1" show="1" grparent="2600" state="1" pen="0,0,0" brush="255,255,255"/>
          </graphics>
        </attribute>
        <graphics count="1">
          <graphic id="2600" net="1" source="865" target="1982" state="1" show="1" pen="0,0,0" brush="0,0,0" edge_designtype="3">
            <points count="2">
              <point x="720.00" y="360.00"/>
              <point x="720.00" y="320.00"/>
            </points>
          </graphic>
        </graphics>
      </edge>
      <edge source="866" target="1992" id="2780" net="1">
        <attribute name="Multiplicity" id="2781" net="1">
          <![CDATA[1]]>
          <graphics count="1">
            <graphic xoff="20.00" x="820.00" y="290.00" id="2782" net="1" show="1" grparent="2600" state="1" pen="0,0,0" brush="255,255,255"/>
          </graphics>
        </attribute>
        <attribute name="Comment" id="2783" net="1">
          <![CDATA[]]>
          <graphics count="1">
            <graphic xoff="40.00" x="840.00" y="290.00" id="2784" net="1" show="1" grparent="2600" state="1" pen="0,0,0" brush="255,255,255"/>
          </graphics>
        </attribute>
        <graphics count="1">
          <graphic id="2600" net="1" source="876" target="2000" state="1" show="1" pen="0,0,0" brush="0,0,0" edge_designtype="3">
            <points count="2">
              <point x="800.00" y="320.00"/>
              <point x="800.00" y="260.00"/>
            </points>
          </graphic>
        </graphics>
      </edge>
      <edge source="877" target="2010" id="2785" net="1">
        <attribute name="Multiplicity" id="2786" net="1">
          <![CDATA[1]]>
          <graphics count="1">
            <graphic xoff="20.00" x="960.00" y="260.00" id="2787" net="1" show="1" grparent="2600" state="1" pen="0,0,0" brush="255,255,255"/>
          </graphics>
        </attribute>
        <attribute name="Comment" id="2788" net="1">
          <![CDATA[]]>
          <graphics count="1">
            <graphic xoff="40.00" x="980.00" y="260.00" id="2789" net="1" show="1" grparent="2600" state="1" pen="0,0,0" brush="255,255,255"/>
          </graphics>
        </attribute>
        <graphics count="1">
          <graphic id="2600" net="1" source="887" target="2018" state="1" show="1" pen="0,0,0" brush="0,0,0" edge_designtype="3">
            <points count="2">
              <point x="900.00" y="260.00"/>
              <point x="980.00" y="260.00"/>
            </points>
          </graphic>
        </graphics>
      </edge>
      <edge source="888" target="2028" id="2790" net="1">
        <attribute name="Multiplicity" id="2791" net="1">
          <![CDATA[1]]>
          <graphics count="1">
            <graphic xoff="20.00" x="1110.00" y="200.00" id="2792" net="1" show="1" grparent="2600" state="1" pen="0,0,0" brush="255,255,255"/>
          </graphics>
        </attribute>
        <attribute name="Comment" id="2793" net="1">
          <![CDATA[]]>
          <graphics count="1">
            <graphic xoff="40.00" x="1130.00" y="200.00" id="2794" net="1" show="1" grparent="2600" state="1" pen="0,0,0" brush="255,255,255"/>
          </graphics>
        </attribute>
        <graphics count="1">
          <graphic id="2600" net="1" source="898" target="2036" state="1" show="1" pen="0,0,0" brush="0,0,0" edge_designtype="3">
            <points count="2">
              <point x="980.00" y="200.00"/>
              <point x="1200.00" y="200.00"/>
            </points>
          </graphic>
        </graphics>
      </edge>
      <edge source="899" target="2028" id="2795" net="1">
        <attribute name="Multiplicity" id="2796" net="1">
          <![CDATA[1]]>
          <graphics count="1">
            <graphic xoff="20.00" x="1270.00" y="200.00" id="2797" net="1" show="1" grparent="2600" state="1" pen="0,0,0" brush="255,255,255"/>
          </graphics>
        </attribute>
        <attribute name="Comment" id="2798" net="1">
          <![CDATA[]]>
          <graphics count="1">
            <graphic xoff="40.00" x="1290.00" y="200.00" id="2799" net="1" show="1" grparent="2600" state="1" pen="0,0,0" brush="255,255,255"/>
          </graphics>
        </attribute>
        <graphics count="1">
          <graphic id="2600" net="1" source="909" target="2036" state="1" show="1" pen="0,0,0" brush="0,0,0" edge_designtype="3">
            <points count="2">
              <point x="1300.00" y="200.00"/>
              <point x="1200.00" y="200.00"/>
            </points>
          </graphic>
        </graphics>
      </edge>
      <edge source="910" target="2073" id="2800" net="1">
        <attribute name="Multiplicity" id="2801" net="1">
          <![CDATA[1]]>
          <graphics count="1">
            <graphic xoff="20.00" x="1140.00" y="380.00" id="2802" net="1" show="1" grparent="2600" state="1" pen="0,0,0" brush="255,255,255"/>
          </graphics>
        </attribute>
        <attribute name="Comment" id="2803" net="1">
          <![CDATA[]]>
          <graphics count="1">
            <graphic xoff="40.00" x="1160.00" y="380.00" id="2804" net="1" show="1" grparent="2600" state="1" pen="0,0,0" brush="255,255,255"/>
          </graphics>
        </attribute>
        <graphics count="1">
          <graphic id="2600" net="1" source="920" target="2081" state="1" show="1" pen="0,0,0" brush="0,0,0" edge_designtype="3">
            <points count="3">
              <point x="1100.00" y="360.00"/>
              <point x="1100.00" y="400.00"/>
              <point x="1140.00" y="400.00"/>
            </points>
          </graphic>
        </graphics>
      </edge>
      <edge source="921" target="2073" id="2805" net="1">
        <attribute name="Multiplicity" id="2806" net="1">
          <![CDATA[1]]>
          <graphics count="1">
            <graphic xoff="20.00" x="1280.00" y="370.00" id="2807" net="1" show="1" grparent="2600" state="1" pen="0,0,0" brush="255,255,255"/>
          </graphics>
        </attribute>
        <attribute name="Comment" id="2808" net="1">
          <![CDATA[]]>
          <graphics count="1">
            <graphic xoff="40.00" x="1300.00" y="370.00" id="2809" net="1" show="1" grparent="2600" state="1" pen="0,0,0" brush="255,255,255"/>
          </graphics>
        </attribute>
        <graphics count="1">
          <graphic id="2600" net="1" source="931" target="2081" state="1" show="1" pen="0,0,0" brush="0,0,0" edge_designtype="3">
            <points count="3">
              <point x="1380.00" y="340.00"/>
              <point x="1380.00" y="400.00"/>
              <point x="1140.00" y="400.00"/>
            </points>
          </graphic>
        </graphics>
      </edge>
      <edge source="921" target="2235" id="2810" net="1">
        <attribute name="Multiplicity" id="2811" net="1">
          <![CDATA[1]]>
          <graphics count="1">
            <graphic xoff="20.00" x="1060.00" y="730.00" id="2812" net="1" show="1" grparent="2600" state="1" pen="0,0,0" brush="255,255,255"/>
          </graphics>
        </attribute>
        <attribute name="Comment" id="2813" net="1">
          <![CDATA[]]>
          <graphics count="1">
            <graphic xoff="40.00" x="1080.00" y="730.00" id="2814" net="1" show="1" grparent="2600" state="1" pen="0,0,0" brush="255,255,255"/>
          </graphics>
        </attribute>
        <graphics count="1">
          <graphic id="2600" net="1" source="978" target="2243" state="1" show="1" pen="0,0,0" brush="0,0,0" edge_designtype="3">
            <points count="2">
              <point x="1040.00" y="800.00"/>
              <point x="1040.00" y="660.00"/>
            </points>
          </graphic>
        </graphics>
      </edge>
      <edge source="921" target="2334" id="2815" net="1">
        <attribute name="Multiplicity" id="2816" net="1">
          <![CDATA[1]]>
          <graphics count="1">
            <graphic xoff="20.00" x="830.00" y="840.00" id="2817" net="1" show="1" grparent="2600" state="1" pen="0,0,0" brush="255,255,255"/>
          </graphics>
        </attribute>
        <attribute name="Comment" id="2818" net="1">
          <![CDATA[]]>
          <graphics count="1">
            <graphic xoff="40.00" x="850.00" y="840.00" id="2819" net="1" show="1" grparent="2600" state="1" pen="0,0,0" brush="255,255,255"/>
          </graphics>
        </attribute>
        <graphics count="1">
          <graphic id="2600" net="1" source="989" target="2342" state="1" show="1" pen="0,0,0" brush="0,0,0" edge_designtype="3">
            <points count="3">
              <point x="880.00" y="820.00"/>
              <point x="880.00" y="860.00"/>
              <point x="740.00" y="860.00"/>
            </points>
          </graphic>
        </graphics>
      </edge>
      <edge source="921" target="2343" id="2820" net="1">
        <attribute name="Multiplicity" id="2821" net="1">
          <![CDATA[1]]>
          <graphics count="1">
            <graphic xoff="20.00" x="660.00" y="1020.00" id="2822" net="1" show="1" grparent="2600" state="1" pen="0,0,0" brush="255,255,255"/>
          </graphics>
        </attribute>
        <attribute name="Comment" id="2823" net="1">
          <![CDATA[]]>
          <graphics count="1">
            <graphic xoff="40.00" x="680.00" y="1020.00" id="2824" net="1" show="1" grparent="2600" state="1" pen="0,0,0" brush="255,255,255"/>
          </graphics>
        </attribute>
        <graphics count="1">
          <graphic id="2600" net="1" source="1000" target="2351" state="1" show="1" pen="0,0,0" brush="0,0,0" edge_designtype="3">
            <points count="3">
              <point x="620.00" y="980.00"/>
              <point x="620.00" y="1060.00"/>
              <point x="660.00" y="1060.00"/>
            </points>
          </graphic>
        </graphics>
      </edge>
      <edge source="1013" target="2109" id="2825" net="1">
        <attribute name="Multiplicity" id="2826" net="1">
          <![CDATA[1]]>
          <graphics count="1">
            <graphic xoff="20.00" x="1320.00" y="500.00" id="2827" net="1" show="1" grparent="2600" state="1" pen="0,0,0" brush="255,255,255"/>
          </graphics>
        </attribute>
        <attribute name="Comment" id="2828" net="1">
          <![CDATA[]]>
          <graphics count="1">
            <graphic xoff="40.00" x="1340.00" y="500.00" id="2829" net="1" show="1" grparent="2600" state="1" pen="0,0,0" brush="255,255,255"/>
          </graphics>
        </attribute>
        <graphics count="1">
          <graphic id="2600" net="1" source="1023" target="2117" state="1" show="1" pen="0,0,0" brush="0,0,0" edge_designtype="3">
            <points count="2">
              <point x="1340.00" y="500.00"/>
              <point x="1260.00" y="500.00"/>
            </points>
          </graphic>
        </graphics>
      </edge>
      <edge source="1024" target="2127" id="2830" net="1">
        <attribute name="Multiplicity" id="2831" net="1">
          <![CDATA[1]]>
          <graphics count="1">
            <graphic xoff="20.00" x="1010.00" y="500.00" id="2832" net="1" show="1" grparent="2600" state="1" pen="0,0,0" brush="255,255,255"/>
          </graphics>
        </attribute>
        <attribute name="Comment" id="2833" net="1">
          <![CDATA[]]>
          <graphics count="1">
            <graphic xoff="40.00" x="1030.00" y="500.00" id="2834" net="1" show="1" grparent="2600" state="1" pen="0,0,0" brush="255,255,255"/>
          </graphics>
        </attribute>
        <graphics count="1">
          <graphic id="2600" net="1" source="1034" target="2135" state="1" show="1" pen="0,0,0" brush="0,0,0" edge_designtype="3">
            <points count="2">
              <point x="960.00" y="500.00"/>
              <point x="1020.00" y="500.00"/>
            </points>
          </graphic>
        </graphics>
      </edge>
      <edge source="1024" target="2100" id="2835" net="1">
        <attribute name="Multiplicity" id="2836" net="1">
          <![CDATA[1]]>
          <graphics count="1">
            <graphic xoff="20.00" x="1170.00" y="470.00" id="2837" net="1" show="1" grparent="2600" state="1" pen="0,0,0" brush="255,255,255"/>
          </graphics>
        </attribute>
        <attribute name="Comment" id="2838" net="1">
          <![CDATA[]]>
          <graphics count="1">
            <graphic xoff="40.00" x="1190.00" y="470.00" id="2839" net="1" show="1" grparent="2600" state="1" pen="0,0,0" brush="255,255,255"/>
          </graphics>
        </attribute>
        <graphics count="1">
          <graphic id="2600" net="1" source="1034" target="2108" state="1" show="1" pen="0,0,0" brush="0,0,0" edge_designtype="3">
            <points count="3">
              <point x="960.00" y="500.00"/>
              <point x="960.00" y="440.00"/>
              <point x="1340.00" y="440.00"/>
            </points>
          </graphic>
        </graphics>
      </edge>
      <edge source="1035" target="2136" id="2840" net="1">
        <attribute name="Multiplicity" id="2841" net="1">
          <![CDATA[1]]>
          <graphics count="1">
            <graphic xoff="20.00" x="1440.00" y="580.00" id="2842" net="1" show="1" grparent="2600" state="1" pen="0,0,0" brush="255,255,255"/>
          </graphics>
        </attribute>
        <attribute name="Comment" id="2843" net="1">
          <![CDATA[]]>
          <graphics count="1">
            <graphic xoff="40.00" x="1460.00" y="580.00" id="2844" net="1" show="1" grparent="2600" state="1" pen="0,0,0" brush="255,255,255"/>
          </graphics>
        </attribute>
        <graphics count="1">
          <graphic id="2600" net="1" source="1045" target="2144" state="1" show="1" pen="0,0,0" brush="0,0,0" edge_designtype="3">
            <points count="2">
              <point x="1420.00" y="560.00"/>
              <point x="1420.00" y="600.00"/>
            </points>
          </graphic>
        </graphics>
      </edge>
      <edge source="1046" target="2145" id="2845" net="1">
        <attribute name="Multiplicity" id="2846" net="1">
          <![CDATA[1]]>
          <graphics count="1">
            <graphic xoff="20.00" x="1380.00" y="680.00" id="2847" net="1" show="1" grparent="2600" state="1" pen="0,0,0" brush="255,255,255"/>
          </graphics>
        </attribute>
        <attribute name="Comment" id="2848" net="1">
          <![CDATA[]]>
          <graphics count="1">
            <graphic xoff="40.00" x="1400.00" y="680.00" id="2849" net="1" show="1" grparent="2600" state="1" pen="0,0,0" brush="255,255,255"/>
          </graphics>
        </attribute>
        <graphics count="1">
          <graphic id="2600" net="1" source="1056" target="2153" state="1" show="1" pen="0,0,0" brush="0,0,0" edge_designtype="3">
            <points count="4">
              <point x="1420.00" y="660.00"/>
              <point x="1380.00" y="660.00"/>
              <point x="1340.00" y="680.00"/>
              <point x="1300.00" y="700.00"/>
            </points>
          </graphic>
        </graphics>
      </edge>
      <edge source="1046" target="2154" id="2850" net="1">
        <attribute name="Multiplicity" id="2851" net="1">
          <![CDATA[1]]>
          <graphics count="1">
            <graphic xoff="20.00" x="1440.00" y="690.00" id="2852" net="1" show="1" grparent="2600" state="1" pen="0,0,0" brush="255,255,255"/>
          </graphics>
        </attribute>
        <attribute name="Comment" id="2853" net="1">
          <![CDATA[]]>
          <graphics count="1">
            <graphic xoff="40.00" x="1460.00" y="690.00" id="2854" net="1" show="1" grparent="2600" state="1" pen="0,0,0" brush="255,255,255"/>
          </graphics>
        </attribute>
        <graphics count="1">
          <graphic id="2600" net="1" source="1056" target="2162" state="1" show="1" pen="0,0,0" brush="0,0,0" edge_designtype="3">
            <points count="2">
              <point x="1420.00" y="660.00"/>
              <point x="1420.00" y="720.00"/>
            </points>
          </graphic>
        </graphics>
      </edge>
      <edge source="1046" target="2163" id="2855" net="1">
        <attribute name="Multiplicity" id="2856" net="1">
          <![CDATA[1]]>
          <graphics count="1">
            <graphic xoff="20.00" x="1380.00" y="650.00" id="2857" net="1" show="1" grparent="2600" state="1" pen="0,0,0" brush="255,255,255"/>
          </graphics>
        </attribute>
        <attribute name="Comment" id="2858" net="1">
          <![CDATA[]]>
          <graphics count="1">
            <graphic xoff="40.00" x="1400.00" y="650.00" id="2859" net="1" show="1" grparent="2600" state="1" pen="0,0,0" brush="255,255,255"/>
          </graphics>
        </attribute>
        <graphics count="1">
          <graphic id="2600" net="1" source="1056" target="2171" state="1" show="1" pen="0,0,0" brush="0,0,0" edge_designtype="3">
            <points count="3">
              <point x="1420.00" y="660.00"/>
              <point x="1360.00" y="640.00"/>
              <point x="1300.00" y="640.00"/>
            </points>
          </graphic>
        </graphics>
      </edge>
      <edge source="1046" target="2172" id="2860" net="1">
        <attribute name="Multiplicity" id="2861" net="1">
          <![CDATA[1]]>
          <graphics count="1">
            <graphic xoff="20.00" x="1400.00" y="630.00" id="2862" net="1" show="1" grparent="2600" state="1" pen="0,0,0" brush="255,255,255"/>
          </graphics>
        </attribute>
        <attribute name="Comment" id="2863" net="1">
          <![CDATA[]]>
          <graphics count="1">
            <graphic xoff="40.00" x="1420.00" y="630.00" id="2864" net="1" show="1" grparent="2600" state="1" pen="0,0,0" brush="255,255,255"/>
          </graphics>
        </attribute>
        <graphics count="1">
          <graphic id="2600" net="1" source="1056" target="2180" state="1" show="1" pen="0,0,0" brush="0,0,0" edge_designtype="3">
            <points count="3">
              <point x="1420.00" y="660.00"/>
              <point x="1380.00" y="600.00"/>
              <point x="1340.00" y="600.00"/>
            </points>
          </graphic>
        </graphics>
      </edge>
      <edge source="1057" target="2181" id="2865" net="1">
        <attribute name="Multiplicity" id="2866" net="1">
          <![CDATA[1]]>
          <graphics count="1">
            <graphic xoff="20.00" x="1240.00" y="740.00" id="2867" net="1" show="1" grparent="2600" state="1" pen="0,0,0" brush="255,255,255"/>
          </graphics>
        </attribute>
        <attribute name="Comment" id="2868" net="1">
          <![CDATA[]]>
          <graphics count="1">
            <graphic xoff="40.00" x="1260.00" y="740.00" id="2869" net="1" show="1" grparent="2600" state="1" pen="0,0,0" brush="255,255,255"/>
          </graphics>
        </attribute>
        <graphics count="1">
          <graphic id="2600" net="1" source="1067" target="2189" state="1" show="1" pen="0,0,0" brush="0,0,0" edge_designtype="3">
            <points count="2">
              <point x="1220.00" y="720.00"/>
              <point x="1220.00" y="760.00"/>
            </points>
          </graphic>
        </graphics>
      </edge>
      <edge source="1068" target="2190" id="2870" net="1">
        <attribute name="Multiplicity" id="2871" net="1">
          <![CDATA[1]]>
          <graphics count="1">
            <graphic xoff="20.00" x="1440.00" y="790.00" id="2872" net="1" show="1" grparent="2600" state="1" pen="0,0,0" brush="255,255,255"/>
          </graphics>
        </attribute>
        <attribute name="Comment" id="2873" net="1">
          <![CDATA[]]>
          <graphics count="1">
            <graphic xoff="40.00" x="1460.00" y="790.00" id="2874" net="1" show="1" grparent="2600" state="1" pen="0,0,0" brush="255,255,255"/>
          </graphics>
        </attribute>
        <graphics count="1">
          <graphic id="2600" net="1" source="1078" target="2198" state="1" show="1" pen="0,0,0" brush="0,0,0" edge_designtype="3">
            <points count="2">
              <point x="1420.00" y="760.00"/>
              <point x="1420.00" y="820.00"/>
            </points>
          </graphic>
        </graphics>
      </edge>
      <edge source="1079" target="2199" id="2875" net="1">
        <attribute name="Multiplicity" id="2876" net="1">
          <![CDATA[1]]>
          <graphics count="1">
            <graphic xoff="20.00" x="1200.00" y="660.00" id="2877" net="1" show="1" grparent="2600" state="1" pen="0,0,0" brush="255,255,255"/>
          </graphics>
        </attribute>
        <attribute name="Comment" id="2878" net="1">
          <![CDATA[]]>
          <graphics count="1">
            <graphic xoff="40.00" x="1220.00" y="660.00" id="2879" net="1" show="1" grparent="2600" state="1" pen="0,0,0" brush="255,255,255"/>
          </graphics>
        </attribute>
        <graphics count="1">
          <graphic id="2600" net="1" source="1089" target="2207" state="1" show="1" pen="0,0,0" brush="0,0,0" edge_designtype="3">
            <points count="2">
              <point x="1240.00" y="660.00"/>
              <point x="1120.00" y="660.00"/>
            </points>
          </graphic>
        </graphics>
      </edge>
      <edge source="1090" target="2208" id="2880" net="1">
        <attribute name="Multiplicity" id="2881" net="1">
          <![CDATA[1]]>
          <graphics count="1">
            <graphic xoff="20.00" x="1230.00" y="600.00" id="2882" net="1" show="1" grparent="2600" state="1" pen="0,0,0" brush="255,255,255"/>
          </graphics>
        </attribute>
        <attribute name="Comment" id="2883" net="1">
          <![CDATA[]]>
          <graphics count="1">
            <graphic xoff="40.00" x="1250.00" y="600.00" id="2884" net="1" show="1" grparent="2600" state="1" pen="0,0,0" brush="255,255,255"/>
          </graphics>
        </attribute>
        <graphics count="1">
          <graphic id="2600" net="1" source="1100" target="2216" state="1" show="1" pen="0,0,0" brush="0,0,0" edge_designtype="3">
            <points count="2">
              <point x="1260.00" y="600.00"/>
              <point x="1160.00" y="600.00"/>
            </points>
          </graphic>
        </graphics>
      </edge>
      <edge source="1101" target="2217" id="2885" net="1">
        <attribute name="Multiplicity" id="2886" net="1">
          <![CDATA[1]]>
          <graphics count="1">
            <graphic xoff="20.00" x="880.00" y="580.00" id="2887" net="1" show="1" grparent="2600" state="1" pen="0,0,0" brush="255,255,255"/>
          </graphics>
        </attribute>
        <attribute name="Comment" id="2888" net="1">
          <![CDATA[]]>
          <graphics count="1">
            <graphic xoff="40.00" x="900.00" y="580.00" id="2889" net="1" show="1" grparent="2600" state="1" pen="0,0,0" brush="255,255,255"/>
          </graphics>
        </attribute>
        <graphics count="1">
          <graphic id="2600" net="1" source="1111" target="2225" state="1" show="1" pen="0,0,0" brush="0,0,0" edge_designtype="3">
            <points count="2">
              <point x="860.00" y="560.00"/>
              <point x="860.00" y="600.00"/>
            </points>
          </graphic>
        </graphics>
      </edge>
      <edge source="1112" target="2235" id="2890" net="1">
        <attribute name="Multiplicity" id="2891" net="1">
          <![CDATA[1]]>
          <graphics count="1">
            <graphic xoff="20.00" x="970.00" y="650.00" id="2892" net="1" show="1" grparent="2600" state="1" pen="0,0,0" brush="255,255,255"/>
          </graphics>
        </attribute>
        <attribute name="Comment" id="2893" net="1">
          <![CDATA[]]>
          <graphics count="1">
            <graphic xoff="40.00" x="990.00" y="650.00" id="2894" net="1" show="1" grparent="2600" state="1" pen="0,0,0" brush="255,255,255"/>
          </graphics>
        </attribute>
        <graphics count="1">
          <graphic id="2600" net="1" source="1122" target="2243" state="1" show="1" pen="0,0,0" brush="0,0,0" edge_designtype="3">
            <points count="3">
              <point x="860.00" y="640.00"/>
              <point x="940.00" y="620.00"/>
              <point x="1040.00" y="660.00"/>
            </points>
          </graphic>
        </graphics>
      </edge>
      <edge source="1112" target="2244" id="2895" net="1">
        <attribute name="Multiplicity" id="2896" net="1">
          <![CDATA[1]]>
          <graphics count="1">
            <graphic xoff="20.00" x="950.00" y="660.00" id="2897" net="1" show="1" grparent="2600" state="1" pen="0,0,0" brush="255,255,255"/>
          </graphics>
        </attribute>
        <attribute name="Comment" id="2898" net="1">
          <![CDATA[]]>
          <graphics count="1">
            <graphic xoff="40.00" x="970.00" y="660.00" id="2899" net="1" show="1" grparent="2600" state="1" pen="0,0,0" brush="255,255,255"/>
          </graphics>
        </attribute>
        <graphics count="1">
          <graphic id="2600" net="1" source="1122" target="2252" state="1" show="1" pen="0,0,0" brush="0,0,0" edge_designtype="3">
            <points count="3">
              <point x="860.00" y="640.00"/>
              <point x="940.00" y="640.00"/>
              <point x="1000.00" y="680.00"/>
            </points>
          </graphic>
        </graphics>
      </edge>
      <edge source="1112" target="2253" id="2900" net="1">
        <attribute name="Multiplicity" id="2901" net="1">
          <![CDATA[1]]>
          <graphics count="1">
            <graphic xoff="20.00" x="920.00" y="660.00" id="2902" net="1" show="1" grparent="2600" state="1" pen="0,0,0" brush="255,255,255"/>
          </graphics>
        </attribute>
        <attribute name="Comment" id="2903" net="1">
          <![CDATA[]]>
          <graphics count="1">
            <graphic xoff="40.00" x="940.00" y="660.00" id="2904" net="1" show="1" grparent="2600" state="1" pen="0,0,0" brush="255,255,255"/>
          </graphics>
        </attribute>
        <graphics count="1">
          <graphic id="2600" net="1" source="1122" target="2261" state="1" show="1" pen="0,0,0" brush="0,0,0" edge_designtype="3">
            <points count="3">
              <point x="860.00" y="640.00"/>
              <point x="900.00" y="680.00"/>
              <point x="940.00" y="680.00"/>
            </points>
          </graphic>
        </graphics>
      </edge>
      <edge source="1112" target="2262" id="2905" net="1">
        <attribute name="Multiplicity" id="2906" net="1">
          <![CDATA[1]]>
          <graphics count="1">
            <graphic xoff="20.00" x="880.00" y="670.00" id="2907" net="1" show="1" grparent="2600" state="1" pen="0,0,0" brush="255,255,255"/>
          </graphics>
        </attribute>
        <attribute name="Comment" id="2908" net="1">
          <![CDATA[]]>
          <graphics count="1">
            <graphic xoff="40.00" x="900.00" y="670.00" id="2909" net="1" show="1" grparent="2600" state="1" pen="0,0,0" brush="255,255,255"/>
          </graphics>
        </attribute>
        <graphics count="1">
          <graphic id="2600" net="1" source="1122" target="2270" state="1" show="1" pen="0,0,0" brush="0,0,0" edge_designtype="3">
            <points count="2">
              <point x="860.00" y="640.00"/>
              <point x="860.00" y="700.00"/>
            </points>
          </graphic>
        </graphics>
      </edge>
      <edge source="1123" target="2226" id="2910" net="1">
        <attribute name="Multiplicity" id="2911" net="1">
          <![CDATA[1]]>
          <graphics count="1">
            <graphic xoff="20.00" x="1180.00" y="520.00" id="2912" net="1" show="1" grparent="2600" state="1" pen="0,0,0" brush="255,255,255"/>
          </graphics>
        </attribute>
        <attribute name="Comment" id="2913" net="1">
          <![CDATA[]]>
          <graphics count="1">
            <graphic xoff="40.00" x="1200.00" y="520.00" id="2914" net="1" show="1" grparent="2600" state="1" pen="0,0,0" brush="255,255,255"/>
          </graphics>
        </attribute>
        <graphics count="1">
          <graphic id="2600" net="1" source="1133" target="2234" state="1" show="1" pen="0,0,0" brush="0,0,0" edge_designtype="3">
            <points count="2">
              <point x="1160.00" y="500.00"/>
              <point x="1160.00" y="540.00"/>
            </points>
          </graphic>
        </graphics>
      </edge>
      <edge source="1123" target="2127" id="2915" net="1">
        <attribute name="Multiplicity" id="2916" net="1">
          <![CDATA[1]]>
          <graphics count="1">
            <graphic xoff="20.00" x="1110.00" y="500.00" id="2917" net="1" show="1" grparent="2600" state="1" pen="0,0,0" brush="255,255,255"/>
          </graphics>
        </attribute>
        <attribute name="Comment" id="2918" net="1">
          <![CDATA[]]>
          <graphics count="1">
            <graphic xoff="40.00" x="1130.00" y="500.00" id="2919" net="1" show="1" grparent="2600" state="1" pen="0,0,0" brush="255,255,255"/>
          </graphics>
        </attribute>
        <graphics count="1">
          <graphic id="2600" net="1" source="1133" target="2135" state="1" show="1" pen="0,0,0" brush="0,0,0" edge_designtype="3">
            <points count="2">
              <point x="1160.00" y="500.00"/>
              <point x="1020.00" y="500.00"/>
            </points>
          </graphic>
        </graphics>
      </edge>
      <edge source="1134" target="2271" id="2920" net="1">
        <attribute name="Multiplicity" id="2921" net="1">
          <![CDATA[1]]>
          <graphics count="1">
            <graphic xoff="20.00" x="720.00" y="460.00" id="2922" net="1" show="1" grparent="2600" state="1" pen="0,0,0" brush="255,255,255"/>
          </graphics>
        </attribute>
        <attribute name="Comment" id="2923" net="1">
          <![CDATA[]]>
          <graphics count="1">
            <graphic xoff="40.00" x="740.00" y="460.00" id="2924" net="1" show="1" grparent="2600" state="1" pen="0,0,0" brush="255,255,255"/>
          </graphics>
        </attribute>
        <graphics count="1">
          <graphic id="2600" net="1" source="1144" target="2279" state="1" show="1" pen="0,0,0" brush="0,0,0" edge_designtype="3">
            <points count="2">
              <point x="680.00" y="460.00"/>
              <point x="720.00" y="460.00"/>
            </points>
          </graphic>
        </graphics>
      </edge>
      <edge source="1145" target="1794" id="2925" net="1">
        <attribute name="Multiplicity" id="2926" net="1">
          <![CDATA[1]]>
          <graphics count="1">
            <graphic xoff="20.00" x="580.00" y="580.00" id="2927" net="1" show="1" grparent="2600" state="1" pen="0,0,0" brush="255,255,255"/>
          </graphics>
        </attribute>
        <attribute name="Comment" id="2928" net="1">
          <![CDATA[]]>
          <graphics count="1">
            <graphic xoff="40.00" x="600.00" y="580.00" id="2929" net="1" show="1" grparent="2600" state="1" pen="0,0,0" brush="255,255,255"/>
          </graphics>
        </attribute>
        <graphics count="1">
          <graphic id="2600" net="1" source="1155" target="1802" state="1" show="1" pen="0,0,0" brush="0,0,0" edge_designtype="3">
            <points count="2">
              <point x="600.00" y="580.00"/>
              <point x="520.00" y="580.00"/>
            </points>
          </graphic>
        </graphics>
      </edge>
      <edge source="1145" target="2460" id="2930" net="1">
        <attribute name="Multiplicity" id="2931" net="1">
          <![CDATA[1]]>
          <graphics count="1">
            <graphic xoff="20.00" x="1020.00" y="1380.00" id="2932" net="1" show="1" grparent="2600" state="1" pen="0,0,0" brush="255,255,255"/>
          </graphics>
        </attribute>
        <attribute name="Comment" id="2933" net="1">
          <![CDATA[]]>
          <graphics count="1">
            <graphic xoff="40.00" x="1040.00" y="1380.00" id="2934" net="1" show="1" grparent="2600" state="1" pen="0,0,0" brush="255,255,255"/>
          </graphics>
        </attribute>
        <graphics count="1">
          <graphic id="2600" net="1" source="1191" target="2468" state="1" show="1" pen="0,0,0" brush="0,0,0" edge_designtype="3">
            <points count="3">
              <point x="900.00" y="1440.00"/>
              <point x="1100.00" y="1440.00"/>
              <point x="1100.00" y="1320.00"/>
            </points>
          </graphic>
        </graphics>
      </edge>
      <edge source="1145" target="2505" id="2935" net="1">
        <attribute name="Multiplicity" id="2936" net="1">
          <![CDATA[1]]>
          <graphics count="1">
            <graphic xoff="20.00" x="840.00" y="1390.00" id="2937" net="1" show="1" grparent="2600" state="1" pen="0,0,0" brush="255,255,255"/>
          </graphics>
        </attribute>
        <attribute name="Comment" id="2938" net="1">
          <![CDATA[]]>
          <graphics count="1">
            <graphic xoff="40.00" x="860.00" y="1390.00" id="2939" net="1" show="1" grparent="2600" state="1" pen="0,0,0" brush="255,255,255"/>
          </graphics>
        </attribute>
        <graphics count="1">
          <graphic id="2600" net="1" source="1191" target="2513" state="1" show="1" pen="0,0,0" brush="0,0,0" edge_designtype="3">
            <points count="4">
              <point x="900.00" y="1440.00"/>
              <point x="840.00" y="1440.00"/>
              <point x="840.00" y="1340.00"/>
              <point x="740.00" y="1340.00"/>
            </points>
          </graphic>
        </graphics>
      </edge>
      <edge source="1145" target="2586" id="2940" net="1">
        <attribute name="Multiplicity" id="2941" net="1">
          <![CDATA[1]]>
          <graphics count="1">
            <graphic xoff="20.00" x="1240.00" y="1380.00" id="2942" net="1" show="1" grparent="2600" state="1" pen="0,0,0" brush="255,255,255"/>
          </graphics>
        </attribute>
        <attribute name="Comment" id="2943" net="1">
          <![CDATA[]]>
          <graphics count="1">
            <graphic xoff="40.00" x="1260.00" y="1380.00" id="2944" net="1" show="1" grparent="2600" state="1" pen="0,0,0" brush="255,255,255"/>
          </graphics>
        </attribute>
        <graphics count="1">
          <graphic id="2600" net="1" source="1202" target="2594" state="1" show="1" pen="0,0,0" brush="0,0,0" edge_designtype="3">
            <points count="2">
              <point x="1220.00" y="1420.00"/>
              <point x="1220.00" y="1340.00"/>
            </points>
          </graphic>
        </graphics>
      </edge>
      <edge source="1215" target="2325" id="2945" net="1">
        <attribute name="Multiplicity" id="2946" net="1">
          <![CDATA[1]]>
          <graphics count="1">
            <graphic xoff="20.00" x="620.00" y="680.00" id="2947" net="1" show="1" grparent="2600" state="1" pen="0,0,0" brush="255,255,255"/>
          </graphics>
        </attribute>
        <attribute name="Comment" id="2948" net="1">
          <![CDATA[]]>
          <graphics count="1">
            <graphic xoff="40.00" x="640.00" y="680.00" id="2949" net="1" show="1" grparent="2600" state="1" pen="0,0,0" brush="255,255,255"/>
          </graphics>
        </attribute>
        <graphics count="1">
          <graphic id="2600" net="1" source="1225" target="2333" state="1" show="1" pen="0,0,0" brush="0,0,0" edge_designtype="3">
            <points count="2">
              <point x="600.00" y="740.00"/>
              <point x="600.00" y="620.00"/>
            </points>
          </graphic>
        </graphics>
      </edge>
      <edge source="1274" target="2307" id="2950" net="1">
        <attribute name="Multiplicity" id="2951" net="1">
          <![CDATA[1]]>
          <graphics count="1">
            <graphic xoff="20.00" x="680.00" y="760.00" id="2952" net="1" show="1" grparent="2600" state="1" pen="0,0,0" brush="255,255,255"/>
          </graphics>
        </attribute>
        <attribute name="Comment" id="2953" net="1">
          <![CDATA[]]>
          <graphics count="1">
            <graphic xoff="40.00" x="700.00" y="760.00" id="2954" net="1" show="1" grparent="2600" state="1" pen="0,0,0" brush="255,255,255"/>
          </graphics>
        </attribute>
        <graphics count="1">
          <graphic id="2600" net="1" source="1284" target="2315" state="1" show="1" pen="0,0,0" brush="0,0,0" edge_designtype="3">
            <points count="2">
              <point x="660.00" y="780.00"/>
              <point x="660.00" y="740.00"/>
            </points>
          </graphic>
        </graphics>
      </edge>
      <edge source="1285" target="2316" id="2955" net="1">
        <attribute name="Multiplicity" id="2956" net="1">
          <![CDATA[1]]>
          <graphics count="1">
            <graphic xoff="20.00" x="680.00" y="650.00" id="2957" net="1" show="1" grparent="2600" state="1" pen="0,0,0" brush="255,255,255"/>
          </graphics>
        </attribute>
        <attribute name="Comment" id="2958" net="1">
          <![CDATA[]]>
          <graphics count="1">
            <graphic xoff="40.00" x="700.00" y="650.00" id="2959" net="1" show="1" grparent="2600" state="1" pen="0,0,0" brush="255,255,255"/>
          </graphics>
        </attribute>
        <graphics count="1">
          <graphic id="2600" net="1" source="1295" target="2324" state="1" show="1" pen="0,0,0" brush="0,0,0" edge_designtype="3">
            <points count="2">
              <point x="660.00" y="680.00"/>
              <point x="660.00" y="620.00"/>
            </points>
          </graphic>
        </graphics>
      </edge>
      <edge source="1296" target="2280" id="2960" net="1">
        <attribute name="Multiplicity" id="2961" net="1">
          <![CDATA[1]]>
          <graphics count="1">
            <graphic xoff="20.00" x="760.00" y="650.00" id="2962" net="1" show="1" grparent="2600" state="1" pen="0,0,0" brush="255,255,255"/>
          </graphics>
        </attribute>
        <attribute name="Comment" id="2963" net="1">
          <![CDATA[]]>
          <graphics count="1">
            <graphic xoff="40.00" x="780.00" y="650.00" id="2964" net="1" show="1" grparent="2600" state="1" pen="0,0,0" brush="255,255,255"/>
          </graphics>
        </attribute>
        <graphics count="1">
          <graphic id="2600" net="1" source="1306" target="2288" state="1" show="1" pen="0,0,0" brush="0,0,0" edge_designtype="3">
            <points count="2">
              <point x="740.00" y="680.00"/>
              <point x="740.00" y="620.00"/>
            </points>
          </graphic>
        </graphics>
      </edge>
      <edge source="1296" target="2343" id="2965" net="1">
        <attribute name="Multiplicity" id="2966" net="1">
          <![CDATA[1]]>
          <graphics count="1">
            <graphic xoff="20.00" x="650.00" y="1110.00" id="2967" net="1" show="1" grparent="2600" state="1" pen="0,0,0" brush="255,255,255"/>
          </graphics>
        </attribute>
        <attribute name="Comment" id="2968" net="1">
          <![CDATA[]]>
          <graphics count="1">
            <graphic xoff="40.00" x="670.00" y="1110.00" id="2969" net="1" show="1" grparent="2600" state="1" pen="0,0,0" brush="255,255,255"/>
          </graphics>
        </attribute>
        <graphics count="1">
          <graphic id="2600" net="1" source="1342" target="2351" state="1" show="1" pen="0,0,0" brush="0,0,0" edge_designtype="3">
            <points count="3">
              <point x="600.00" y="1160.00"/>
              <point x="600.00" y="1080.00"/>
              <point x="660.00" y="1060.00"/>
            </points>
          </graphic>
        </graphics>
      </edge>
      <edge source="1355" target="2352" id="2970" net="1">
        <attribute name="Multiplicity" id="2971" net="1">
          <![CDATA[1]]>
          <graphics count="1">
            <graphic xoff="20.00" x="680.00" y="1130.00" id="2972" net="1" show="1" grparent="2600" state="1" pen="0,0,0" brush="255,255,255"/>
          </graphics>
        </attribute>
        <attribute name="Comment" id="2973" net="1">
          <![CDATA[]]>
          <graphics count="1">
            <graphic xoff="40.00" x="700.00" y="1130.00" id="2974" net="1" show="1" grparent="2600" state="1" pen="0,0,0" brush="255,255,255"/>
          </graphics>
        </attribute>
        <graphics count="1">
          <graphic id="2600" net="1" source="1365" target="2360" state="1" show="1" pen="0,0,0" brush="0,0,0" edge_designtype="3">
            <points count="2">
              <point x="660.00" y="1100.00"/>
              <point x="660.00" y="1160.00"/>
            </points>
          </graphic>
        </graphics>
      </edge>
      <edge source="1366" target="2361" id="2975" net="1">
        <attribute name="Multiplicity" id="2976" net="1">
          <![CDATA[1]]>
          <graphics count="1">
            <graphic xoff="20.00" x="760.00" y="770.00" id="2977" net="1" show="1" grparent="2600" state="1" pen="0,0,0" brush="255,255,255"/>
          </graphics>
        </attribute>
        <attribute name="Comment" id="2978" net="1">
          <![CDATA[]]>
          <graphics count="1">
            <graphic xoff="40.00" x="780.00" y="770.00" id="2979" net="1" show="1" grparent="2600" state="1" pen="0,0,0" brush="255,255,255"/>
          </graphics>
        </attribute>
        <graphics count="1">
          <graphic id="2600" net="1" source="1376" target="2369" state="1" show="1" pen="0,0,0" brush="0,0,0" edge_designtype="3">
            <points count="2">
              <point x="740.00" y="800.00"/>
              <point x="740.00" y="740.00"/>
            </points>
          </graphic>
        </graphics>
      </edge>
      <edge source="1377" target="2379" id="2980" net="1">
        <attribute name="Multiplicity" id="2981" net="1">
          <![CDATA[1]]>
          <graphics count="1">
            <graphic xoff="20.00" x="920.00" y="1040.00" id="2982" net="1" show="1" grparent="2600" state="1" pen="0,0,0" brush="255,255,255"/>
          </graphics>
        </attribute>
        <attribute name="Comment" id="2983" net="1">
          <![CDATA[]]>
          <graphics count="1">
            <graphic xoff="40.00" x="940.00" y="1040.00" id="2984" net="1" show="1" grparent="2600" state="1" pen="0,0,0" brush="255,255,255"/>
          </graphics>
        </attribute>
        <graphics count="1">
          <graphic id="2600" net="1" source="1387" target="2387" state="1" show="1" pen="0,0,0" brush="0,0,0" edge_designtype="3">
            <points count="2">
              <point x="900.00" y="1020.00"/>
              <point x="900.00" y="1060.00"/>
            </points>
          </graphic>
        </graphics>
      </edge>
      <edge source="1377" target="2451" id="2985" net="1">
        <attribute name="Multiplicity" id="2986" net="1">
          <![CDATA[1]]>
          <graphics count="1">
            <graphic xoff="20.00" x="1020.00" y="1020.00" id="2987" net="1" show="1" grparent="2600" state="1" pen="0,0,0" brush="255,255,255"/>
          </graphics>
        </attribute>
        <attribute name="Comment" id="2988" net="1">
          <![CDATA[]]>
          <graphics count="1">
            <graphic xoff="40.00" x="1040.00" y="1020.00" id="2989" net="1" show="1" grparent="2600" state="1" pen="0,0,0" brush="255,255,255"/>
          </graphics>
        </attribute>
        <graphics count="1">
          <graphic id="2600" net="1" source="1387" target="2459" state="1" show="1" pen="0,0,0" brush="0,0,0" edge_designtype="3">
            <points count="2">
              <point x="900.00" y="1020.00"/>
              <point x="1100.00" y="1020.00"/>
            </points>
          </graphic>
        </graphics>
      </edge>
      <edge source="1377" target="2541" id="2990" net="1">
        <attribute name="Multiplicity" id="2991" net="1">
          <![CDATA[1]]>
          <graphics count="1">
            <graphic xoff="20.00" x="1240.00" y="870.00" id="2992" net="1" show="1" grparent="2600" state="1" pen="0,0,0" brush="255,255,255"/>
          </graphics>
        </attribute>
        <attribute name="Comment" id="2993" net="1">
          <![CDATA[]]>
          <graphics count="1">
            <graphic xoff="40.00" x="1260.00" y="870.00" id="2994" net="1" show="1" grparent="2600" state="1" pen="0,0,0" brush="255,255,255"/>
          </graphics>
        </attribute>
        <graphics count="1">
          <graphic id="2600" net="1" source="1434" target="2549" state="1" show="1" pen="0,0,0" brush="0,0,0" edge_designtype="3">
            <points count="2">
              <point x="1220.00" y="840.00"/>
              <point x="1220.00" y="900.00"/>
            </points>
          </graphic>
        </graphics>
      </edge>
      <edge source="1447" target="2406" id="2995" net="1">
        <attribute name="Multiplicity" id="2996" net="1">
          <![CDATA[1]]>
          <graphics count="1">
            <graphic xoff="20.00" x="920.00" y="1120.00" id="2997" net="1" show="1" grparent="2600" state="1" pen="0,0,0" brush="255,255,255"/>
          </graphics>
        </attribute>
        <attribute name="Comment" id="2998" net="1">
          <![CDATA[]]>
          <graphics count="1">
            <graphic xoff="40.00" x="940.00" y="1120.00" id="2999" net="1" show="1" grparent="2600" state="1" pen="0,0,0" brush="255,255,255"/>
          </graphics>
        </attribute>
        <graphics count="1">
          <graphic id="2600" net="1" source="1457" target="2414" state="1" show="1" pen="0,0,0" brush="0,0,0" edge_designtype="3">
            <points count="2">
              <point x="900.00" y="1100.00"/>
              <point x="900.00" y="1140.00"/>
            </points>
          </graphic>
        </graphics>
      </edge>
      <edge source="1458" target="2379" id="3000" net="1">
        <attribute name="Multiplicity" id="3001" net="1">
          <![CDATA[1]]>
          <graphics count="1">
            <graphic xoff="20.00" x="960.00" y="1060.00" id="3002" net="1" show="1" grparent="2600" state="1" pen="0,0,0" brush="255,255,255"/>
          </graphics>
        </attribute>
        <attribute name="Comment" id="3003" net="1">
          <![CDATA[]]>
          <graphics count="1">
            <graphic xoff="40.00" x="980.00" y="1060.00" id="3004" net="1" show="1" grparent="2600" state="1" pen="0,0,0" brush="255,255,255"/>
          </graphics>
        </attribute>
        <graphics count="1">
          <graphic id="2600" net="1" source="1468" target="2387" state="1" show="1" pen="0,0,0" brush="0,0,0" edge_designtype="3">
            <points count="2">
              <point x="980.00" y="1060.00"/>
              <point x="900.00" y="1060.00"/>
            </points>
          </graphic>
        </graphics>
      </edge>
      <edge source="1469" target="2379" id="3005" net="1">
        <attribute name="Multiplicity" id="3006" net="1">
          <![CDATA[1]]>
          <graphics count="1">
            <graphic xoff="20.00" x="980.00" y="1080.00" id="3007" net="1" show="1" grparent="2600" state="1" pen="0,0,0" brush="255,255,255"/>
          </graphics>
        </attribute>
        <attribute name="Comment" id="3008" net="1">
          <![CDATA[]]>
          <graphics count="1">
            <graphic xoff="40.00" x="1000.00" y="1080.00" id="3009" net="1" show="1" grparent="2600" state="1" pen="0,0,0" brush="255,255,255"/>
          </graphics>
        </attribute>
        <graphics count="1">
          <graphic id="2600" net="1" source="1479" target="2387" state="1" show="1" pen="0,0,0" brush="0,0,0" edge_designtype="3">
            <points count="3">
              <point x="1020.00" y="1100.00"/>
              <point x="980.00" y="1100.00"/>
              <point x="900.00" y="1060.00"/>
            </points>
          </graphic>
        </graphics>
      </edge>
      <edge source="1480" target="2415" id="3010" net="1">
        <attribute name="Multiplicity" id="3011" net="1">
          <![CDATA[1]]>
          <graphics count="1">
            <graphic xoff="20.00" x="920.00" y="1200.00" id="3012" net="1" show="1" grparent="2600" state="1" pen="0,0,0" brush="255,255,255"/>
          </graphics>
        </attribute>
        <attribute name="Comment" id="3013" net="1">
          <![CDATA[]]>
          <graphics count="1">
            <graphic xoff="40.00" x="940.00" y="1200.00" id="3014" net="1" show="1" grparent="2600" state="1" pen="0,0,0" brush="255,255,255"/>
          </graphics>
        </attribute>
        <graphics count="1">
          <graphic id="2600" net="1" source="1490" target="2423" state="1" show="1" pen="0,0,0" brush="0,0,0" edge_designtype="3">
            <points count="2">
              <point x="900.00" y="1180.00"/>
              <point x="900.00" y="1220.00"/>
            </points>
          </graphic>
        </graphics>
      </edge>
      <edge source="1491" target="2424" id="3015" net="1">
        <attribute name="Multiplicity" id="3016" net="1">
          <![CDATA[1]]>
          <graphics count="1">
            <graphic xoff="20.00" x="920.00" y="1290.00" id="3017" net="1" show="1" grparent="2600" state="1" pen="0,0,0" brush="255,255,255"/>
          </graphics>
        </attribute>
        <attribute name="Comment" id="3018" net="1">
          <![CDATA[]]>
          <graphics count="1">
            <graphic xoff="40.00" x="940.00" y="1290.00" id="3019" net="1" show="1" grparent="2600" state="1" pen="0,0,0" brush="255,255,255"/>
          </graphics>
        </attribute>
        <graphics count="1">
          <graphic id="2600" net="1" source="1501" target="2432" state="1" show="1" pen="0,0,0" brush="0,0,0" edge_designtype="3">
            <points count="2">
              <point x="900.00" y="1260.00"/>
              <point x="900.00" y="1320.00"/>
            </points>
          </graphic>
        </graphics>
      </edge>
      <edge source="1502" target="2424" id="3020" net="1">
        <attribute name="Multiplicity" id="3021" net="1">
          <![CDATA[1]]>
          <graphics count="1">
            <graphic xoff="20.00" x="960.00" y="1280.00" id="3022" net="1" show="1" grparent="2600" state="1" pen="0,0,0" brush="255,255,255"/>
          </graphics>
        </attribute>
        <attribute name="Comment" id="3023" net="1">
          <![CDATA[]]>
          <graphics count="1">
            <graphic xoff="40.00" x="980.00" y="1280.00" id="3024" net="1" show="1" grparent="2600" state="1" pen="0,0,0" brush="255,255,255"/>
          </graphics>
        </attribute>
        <graphics count="1">
          <graphic id="2600" net="1" source="1512" target="2432" state="1" show="1" pen="0,0,0" brush="0,0,0" edge_designtype="3">
            <points count="3">
              <point x="980.00" y="1240.00"/>
              <point x="980.00" y="1320.00"/>
              <point x="900.00" y="1320.00"/>
            </points>
          </graphic>
        </graphics>
      </edge>
      <edge source="1513" target="2442" id="3025" net="1">
        <attribute name="Multiplicity" id="3026" net="1">
          <![CDATA[1]]>
          <graphics count="1">
            <graphic xoff="20.00" x="920.00" y="1380.00" id="3027" net="1" show="1" grparent="2600" state="1" pen="0,0,0" brush="255,255,255"/>
          </graphics>
        </attribute>
        <attribute name="Comment" id="3028" net="1">
          <![CDATA[]]>
          <graphics count="1">
            <graphic xoff="40.00" x="940.00" y="1380.00" id="3029" net="1" show="1" grparent="2600" state="1" pen="0,0,0" brush="255,255,255"/>
          </graphics>
        </attribute>
        <graphics count="1">
          <graphic id="2600" net="1" source="1523" target="2450" state="1" show="1" pen="0,0,0" brush="0,0,0" edge_designtype="3">
            <points count="2">
              <point x="900.00" y="1360.00"/>
              <point x="900.00" y="1400.00"/>
            </points>
          </graphic>
        </graphics>
      </edge>
      <edge source="1524" target="2460" id="3030" net="1">
        <attribute name="Multiplicity" id="3031" net="1">
          <![CDATA[1]]>
          <graphics count="1">
            <graphic xoff="20.00" x="1120.00" y="1290.00" id="3032" net="1" show="1" grparent="2600" state="1" pen="0,0,0" brush="255,255,255"/>
          </graphics>
        </attribute>
        <attribute name="Comment" id="3033" net="1">
          <![CDATA[]]>
          <graphics count="1">
            <graphic xoff="40.00" x="1140.00" y="1290.00" id="3034" net="1" show="1" grparent="2600" state="1" pen="0,0,0" brush="255,255,255"/>
          </graphics>
        </attribute>
        <graphics count="1">
          <graphic id="2600" net="1" source="1534" target="2468" state="1" show="1" pen="0,0,0" brush="0,0,0" edge_designtype="3">
            <points count="2">
              <point x="1100.00" y="1260.00"/>
              <point x="1100.00" y="1320.00"/>
            </points>
          </graphic>
        </graphics>
      </edge>
      <edge source="1535" target="2370" id="3035" net="1">
        <attribute name="Multiplicity" id="3036" net="1">
          <![CDATA[1]]>
          <graphics count="1">
            <graphic xoff="20.00" x="840.00" y="1020.00" id="3037" net="1" show="1" grparent="2600" state="1" pen="0,0,0" brush="255,255,255"/>
          </graphics>
        </attribute>
        <attribute name="Comment" id="3038" net="1">
          <![CDATA[]]>
          <graphics count="1">
            <graphic xoff="40.00" x="860.00" y="1020.00" id="3039" net="1" show="1" grparent="2600" state="1" pen="0,0,0" brush="255,255,255"/>
          </graphics>
        </attribute>
        <graphics count="1">
          <graphic id="2600" net="1" source="1545" target="2378" state="1" show="1" pen="0,0,0" brush="0,0,0" edge_designtype="3">
            <points count="2">
              <point x="800.00" y="1020.00"/>
              <point x="840.00" y="1020.00"/>
            </points>
          </graphic>
        </graphics>
      </edge>
      <edge source="1535" target="2487" id="3040" net="1">
        <attribute name="Multiplicity" id="3041" net="1">
          <![CDATA[1]]>
          <graphics count="1">
            <graphic xoff="20.00" x="790.00" y="1080.00" id="3042" net="1" show="1" grparent="2600" state="1" pen="0,0,0" brush="255,255,255"/>
          </graphics>
        </attribute>
        <attribute name="Comment" id="3043" net="1">
          <![CDATA[]]>
          <graphics count="1">
            <graphic xoff="40.00" x="810.00" y="1080.00" id="3044" net="1" show="1" grparent="2600" state="1" pen="0,0,0" brush="255,255,255"/>
          </graphics>
        </attribute>
        <graphics count="1">
          <graphic id="2600" net="1" source="1545" target="2495" state="1" show="1" pen="0,0,0" brush="0,0,0" edge_designtype="3">
            <points count="3">
              <point x="800.00" y="1020.00"/>
              <point x="800.00" y="1140.00"/>
              <point x="740.00" y="1140.00"/>
            </points>
          </graphic>
        </graphics>
      </edge>
      <edge source="1546" target="2487" id="3045" net="1">
        <attribute name="Multiplicity" id="3046" net="1">
          <![CDATA[1]]>
          <graphics count="1">
            <graphic xoff="20.00" x="760.00" y="1110.00" id="3047" net="1" show="1" grparent="2600" state="1" pen="0,0,0" brush="255,255,255"/>
          </graphics>
        </attribute>
        <attribute name="Comment" id="3048" net="1">
          <![CDATA[]]>
          <graphics count="1">
            <graphic xoff="40.00" x="780.00" y="1110.00" id="3049" net="1" show="1" grparent="2600" state="1" pen="0,0,0" brush="255,255,255"/>
          </graphics>
        </attribute>
        <graphics count="1">
          <graphic id="2600" net="1" source="1556" target="2495" state="1" show="1" pen="0,0,0" brush="0,0,0" edge_designtype="3">
            <points count="2">
              <point x="740.00" y="1080.00"/>
              <point x="740.00" y="1140.00"/>
            </points>
          </graphic>
        </graphics>
      </edge>
      <edge source="1557" target="2496" id="3050" net="1">
        <attribute name="Multiplicity" id="3051" net="1">
          <![CDATA[1]]>
          <graphics count="1">
            <graphic xoff="20.00" x="760.00" y="1210.00" id="3052" net="1" show="1" grparent="2600" state="1" pen="0,0,0" brush="255,255,255"/>
          </graphics>
        </attribute>
        <attribute name="Comment" id="3053" net="1">
          <![CDATA[]]>
          <graphics count="1">
            <graphic xoff="40.00" x="780.00" y="1210.00" id="3054" net="1" show="1" grparent="2600" state="1" pen="0,0,0" brush="255,255,255"/>
          </graphics>
        </attribute>
        <graphics count="1">
          <graphic id="2600" net="1" source="1567" target="2504" state="1" show="1" pen="0,0,0" brush="0,0,0" edge_designtype="3">
            <points count="2">
              <point x="740.00" y="1180.00"/>
              <point x="740.00" y="1240.00"/>
            </points>
          </graphic>
        </graphics>
      </edge>
      <edge source="1568" target="2505" id="3055" net="1">
        <attribute name="Multiplicity" id="3056" net="1">
          <![CDATA[1]]>
          <graphics count="1">
            <graphic xoff="20.00" x="760.00" y="1310.00" id="3057" net="1" show="1" grparent="2600" state="1" pen="0,0,0" brush="255,255,255"/>
          </graphics>
        </attribute>
        <attribute name="Comment" id="3058" net="1">
          <![CDATA[]]>
          <graphics count="1">
            <graphic xoff="40.00" x="780.00" y="1310.00" id="3059" net="1" show="1" grparent="2600" state="1" pen="0,0,0" brush="255,255,255"/>
          </graphics>
        </attribute>
        <graphics count="1">
          <graphic id="2600" net="1" source="1578" target="2513" state="1" show="1" pen="0,0,0" brush="0,0,0" edge_designtype="3">
            <points count="2">
              <point x="740.00" y="1280.00"/>
              <point x="740.00" y="1340.00"/>
            </points>
          </graphic>
        </graphics>
      </edge>
      <edge source="1579" target="2523" id="3060" net="1">
        <attribute name="Multiplicity" id="3061" net="1">
          <![CDATA[1]]>
          <graphics count="1">
            <graphic xoff="20.00" x="980.00" y="960.00" id="3062" net="1" show="1" grparent="2600" state="1" pen="0,0,0" brush="255,255,255"/>
          </graphics>
        </attribute>
        <attribute name="Comment" id="3063" net="1">
          <![CDATA[]]>
          <graphics count="1">
            <graphic xoff="40.00" x="1000.00" y="960.00" id="3064" net="1" show="1" grparent="2600" state="1" pen="0,0,0" brush="255,255,255"/>
          </graphics>
        </attribute>
        <graphics count="1">
          <graphic id="2600" net="1" source="1589" target="2531" state="1" show="1" pen="0,0,0" brush="0,0,0" edge_designtype="3">
            <points count="2">
              <point x="1000.00" y="960.00"/>
              <point x="920.00" y="960.00"/>
            </points>
          </graphic>
        </graphics>
      </edge>
      <edge source="1579" target="2532" id="3065" net="1">
        <attribute name="Multiplicity" id="3066" net="1">
          <![CDATA[1]]>
          <graphics count="1">
            <graphic xoff="20.00" x="1040.00" y="930.00" id="3067" net="1" show="1" grparent="2600" state="1" pen="0,0,0" brush="255,255,255"/>
          </graphics>
        </attribute>
        <attribute name="Comment" id="3068" net="1">
          <![CDATA[]]>
          <graphics count="1">
            <graphic xoff="40.00" x="1060.00" y="930.00" id="3069" net="1" show="1" grparent="2600" state="1" pen="0,0,0" brush="255,255,255"/>
          </graphics>
        </attribute>
        <graphics count="1">
          <graphic id="2600" net="1" source="1589" target="2540" state="1" show="1" pen="0,0,0" brush="0,0,0" edge_designtype="3">
            <points count="2">
              <point x="1000.00" y="960.00"/>
              <point x="1040.00" y="900.00"/>
            </points>
          </graphic>
        </graphics>
      </edge>
      <edge source="1579" target="2559" id="3070" net="1">
        <attribute name="Multiplicity" id="3071" net="1">
          <![CDATA[1]]>
          <graphics count="1">
            <graphic xoff="20.00" x="1130.00" y="990.00" id="3072" net="1" show="1" grparent="2600" state="1" pen="0,0,0" brush="255,255,255"/>
          </graphics>
        </attribute>
        <attribute name="Comment" id="3073" net="1">
          <![CDATA[]]>
          <graphics count="1">
            <graphic xoff="40.00" x="1150.00" y="990.00" id="3074" net="1" show="1" grparent="2600" state="1" pen="0,0,0" brush="255,255,255"/>
          </graphics>
        </attribute>
        <graphics count="1">
          <graphic id="2600" net="1" source="1589" target="2567" state="1" show="1" pen="0,0,0" brush="0,0,0" edge_designtype="3">
            <points count="2">
              <point x="1000.00" y="960.00"/>
              <point x="1220.00" y="1020.00"/>
            </points>
          </graphic>
        </graphics>
      </edge>
      <edge source="1590" target="2298" id="3075" net="1">
        <attribute name="Multiplicity" id="3076" net="1">
          <![CDATA[1]]>
          <graphics count="1">
            <graphic xoff="20.00" x="680.00" y="880.00" id="3077" net="1" show="1" grparent="2600" state="1" pen="0,0,0" brush="255,255,255"/>
          </graphics>
        </attribute>
        <attribute name="Comment" id="3078" net="1">
          <![CDATA[]]>
          <graphics count="1">
            <graphic xoff="40.00" x="700.00" y="880.00" id="3079" net="1" show="1" grparent="2600" state="1" pen="0,0,0" brush="255,255,255"/>
          </graphics>
        </attribute>
        <graphics count="1">
          <graphic id="2600" net="1" source="1636" target="2306" state="1" show="1" pen="0,0,0" brush="0,0,0" edge_designtype="3">
            <points count="2">
              <point x="660.00" y="920.00"/>
              <point x="660.00" y="840.00"/>
            </points>
          </graphic>
        </graphics>
      </edge>
      <edge source="1649" target="2550" id="3080" net="1">
        <attribute name="Multiplicity" id="3081" net="1">
          <![CDATA[1]]>
          <graphics count="1">
            <graphic xoff="20.00" x="1370.00" y="1090.00" id="3082" net="1" show="1" grparent="2600" state="1" pen="0,0,0" brush="255,255,255"/>
          </graphics>
        </attribute>
        <attribute name="Comment" id="3083" net="1">
          <![CDATA[]]>
          <graphics count="1">
            <graphic xoff="40.00" x="1390.00" y="1090.00" id="3084" net="1" show="1" grparent="2600" state="1" pen="0,0,0" brush="255,255,255"/>
          </graphics>
        </attribute>
        <graphics count="1">
          <graphic id="2600" net="1" source="1659" target="2558" state="1" show="1" pen="0,0,0" brush="0,0,0" edge_designtype="3">
            <points count="3">
              <point x="1320.00" y="900.00"/>
              <point x="1380.00" y="900.00"/>
              <point x="1380.00" y="1280.00"/>
            </points>
          </graphic>
        </graphics>
      </edge>
      <edge source="1660" target="2568" id="3085" net="1">
        <attribute name="Multiplicity" id="3086" net="1">
          <![CDATA[1]]>
          <graphics count="1">
            <graphic xoff="20.00" x="1270.00" y="1130.00" id="3087" net="1" show="1" grparent="2600" state="1" pen="0,0,0" brush="255,255,255"/>
          </graphics>
        </attribute>
        <attribute name="Comment" id="3088" net="1">
          <![CDATA[]]>
          <graphics count="1">
            <graphic xoff="40.00" x="1290.00" y="1130.00" id="3089" net="1" show="1" grparent="2600" state="1" pen="0,0,0" brush="255,255,255"/>
          </graphics>
        </attribute>
        <graphics count="1">
          <graphic id="2600" net="1" source="1670" target="2576" state="1" show="1" pen="0,0,0" brush="0,0,0" edge_designtype="3">
            <points count="2">
              <point x="1280.00" y="1100.00"/>
              <point x="1220.00" y="1160.00"/>
            </points>
          </graphic>
        </graphics>
      </edge>
      <edge source="1671" target="2568" id="3090" net="1">
        <attribute name="Multiplicity" id="3091" net="1">
          <![CDATA[1]]>
          <graphics count="1">
            <graphic xoff="20.00" x="1240.00" y="1110.00" id="3092" net="1" show="1" grparent="2600" state="1" pen="0,0,0" brush="255,255,255"/>
          </graphics>
        </attribute>
        <attribute name="Comment" id="3093" net="1">
          <![CDATA[]]>
          <graphics count="1">
            <graphic xoff="40.00" x="1260.00" y="1110.00" id="3094" net="1" show="1" grparent="2600" state="1" pen="0,0,0" brush="255,255,255"/>
          </graphics>
        </attribute>
        <graphics count="1">
          <graphic id="2600" net="1" source="1681" target="2576" state="1" show="1" pen="0,0,0" brush="0,0,0" edge_designtype="3">
            <points count="2">
              <point x="1220.00" y="1060.00"/>
              <point x="1220.00" y="1160.00"/>
            </points>
          </graphic>
        </graphics>
      </edge>
      <edge source="1682" target="2577" id="3095" net="1">
        <attribute name="Multiplicity" id="3096" net="1">
          <![CDATA[1]]>
          <graphics count="1">
            <graphic xoff="20.00" x="1240.00" y="1220.00" id="3097" net="1" show="1" grparent="2600" state="1" pen="0,0,0" brush="255,255,255"/>
          </graphics>
        </attribute>
        <attribute name="Comment" id="3098" net="1">
          <![CDATA[]]>
          <graphics count="1">
            <graphic xoff="40.00" x="1260.00" y="1220.00" id="3099" net="1" show="1" grparent="2600" state="1" pen="0,0,0" brush="255,255,255"/>
          </graphics>
        </attribute>
        <graphics count="1">
          <graphic id="2600" net="1" source="1692" target="2585" state="1" show="1" pen="0,0,0" brush="0,0,0" edge_designtype="3">
            <points count="2">
              <point x="1220.00" y="1200.00"/>
              <point x="1220.00" y="1240.00"/>
            </points>
          </graphic>
        </graphics>
      </edge>
      <edge source="1693" target="2586" id="3100" net="1">
        <attribute name="Multiplicity" id="3101" net="1">
          <![CDATA[1]]>
          <graphics count="1">
            <graphic xoff="20.00" x="1240.00" y="1310.00" id="3102" net="1" show="1" grparent="2600" state="1" pen="0,0,0" brush="255,255,255"/>
          </graphics>
        </attribute>
        <attribute name="Comment" id="3103" net="1">
          <![CDATA[]]>
          <graphics count="1">
            <graphic xoff="40.00" x="1260.00" y="1310.00" id="3104" net="1" show="1" grparent="2600" state="1" pen="0,0,0" brush="255,255,255"/>
          </graphics>
        </attribute>
        <graphics count="1">
          <graphic id="2600" net="1" source="1703" target="2594" state="1" show="1" pen="0,0,0" brush="0,0,0" edge_designtype="3">
            <points count="2">
              <point x="1220.00" y="1280.00"/>
              <point x="1220.00" y="1340.00"/>
            </points>
          </graphic>
        </graphics>
      </edge>
      <edge source="1704" target="2478" id="3105" net="1">
        <attribute name="Multiplicity" id="3106" net="1">
          <![CDATA[1]]>
          <graphics count="1">
            <graphic xoff="20.00" x="720.00" y="1020.00" id="3107" net="1" show="1" grparent="2600" state="1" pen="0,0,0" brush="255,255,255"/>
          </graphics>
        </attribute>
        <attribute name="Comment" id="3108" net="1">
          <![CDATA[]]>
          <graphics count="1">
            <graphic xoff="40.00" x="740.00" y="1020.00" id="3109" net="1" show="1" grparent="2600" state="1" pen="0,0,0" brush="255,255,255"/>
          </graphics>
        </attribute>
        <graphics count="1">
          <graphic id="2600" net="1" source="1750" target="2486" state="1" show="1" pen="0,0,0" brush="0,0,0" edge_designtype="3">
            <points count="2">
              <point x="660.00" y="1020.00"/>
              <point x="740.00" y="1020.00"/>
            </points>
          </graphic>
        </graphics>
      </edge>
      <edge source="1704" target="2343" id="3110" net="1">
        <attribute name="Multiplicity" id="3111" net="1">
          <![CDATA[1]]>
          <graphics count="1">
            <graphic xoff="20.00" x="680.00" y="1040.00" id="3112" net="1" show="1" grparent="2600" state="1" pen="0,0,0" brush="255,255,255"/>
          </graphics>
        </attribute>
        <attribute name="Comment" id="3113" net="1">
          <![CDATA[]]>
          <graphics count="1">
            <graphic xoff="40.00" x="700.00" y="1040.00" id="3114" net="1" show="1" grparent="2600" state="1" pen="0,0,0" brush="255,255,255"/>
          </graphics>
        </attribute>
        <graphics count="1">
          <graphic id="2600" net="1" source="1750" target="2351" state="1" show="1" pen="0,0,0" brush="0,0,0" edge_designtype="3">
            <points count="2">
              <point x="660.00" y="1020.00"/>
              <point x="660.00" y="1060.00"/>
            </points>
          </graphic>
        </graphics>
      </edge>
      <edge source="1704" target="2541" id="3115" net="1">
        <attribute name="Multiplicity" id="3116" net="1">
          <![CDATA[1]]>
          <graphics count="1">
            <graphic xoff="20.00" x="1210.00" y="930.00" id="3117" net="1" show="1" grparent="2600" state="1" pen="0,0,0" brush="255,255,255"/>
          </graphics>
        </attribute>
        <attribute name="Comment" id="3118" net="1">
          <![CDATA[]]>
          <graphics count="1">
            <graphic xoff="40.00" x="1230.00" y="930.00" id="3119" net="1" show="1" grparent="2600" state="1" pen="0,0,0" brush="255,255,255"/>
          </graphics>
        </attribute>
        <graphics count="1">
          <graphic id="2600" net="1" source="1761" target="2549" state="1" show="1" pen="0,0,0" brush="0,0,0" edge_designtype="3">
            <points count="2">
              <point x="1160.00" y="960.00"/>
              <point x="1220.00" y="900.00"/>
            </points>
          </graphic>
        </graphics>
      </edge>
      <edge source="1704" target="2559" id="3120" net="1">
        <attribute name="Multiplicity" id="3121" net="1">
          <![CDATA[1]]>
          <graphics count="1">
            <graphic xoff="20.00" x="1210.00" y="990.00" id="3122" net="1" show="1" grparent="2600" state="1" pen="0,0,0" brush="255,255,255"/>
          </graphics>
        </attribute>
        <attribute name="Comment" id="3123" net="1">
          <![CDATA[]]>
          <graphics count="1">
            <graphic xoff="40.00" x="1230.00" y="990.00" id="3124" net="1" show="1" grparent="2600" state="1" pen="0,0,0" brush="255,255,255"/>
          </graphics>
        </attribute>
        <graphics count="1">
          <graphic id="2600" net="1" source="1761" target="2567" state="1" show="1" pen="0,0,0" brush="0,0,0" edge_designtype="3">
            <points count="2">
              <point x="1160.00" y="960.00"/>
              <point x="1220.00" y="1020.00"/>
            </points>
          </graphic>
        </graphics>
      </edge>
      <edge source="1704" target="2091" id="3125" net="1">
        <attribute name="Multiplicity" id="3126" net="1">
          <![CDATA[1]]>
          <graphics count="1">
            <graphic xoff="20.00" x="1440.00" y="480.00" id="3127" net="1" show="1" grparent="2600" state="1" pen="0,0,0" brush="255,255,255"/>
          </graphics>
        </attribute>
        <attribute name="Comment" id="3128" net="1">
          <![CDATA[]]>
          <graphics count="1">
            <graphic xoff="40.00" x="1460.00" y="480.00" id="3129" net="1" show="1" grparent="2600" state="1" pen="0,0,0" brush="255,255,255"/>
          </graphics>
        </attribute>
        <graphics count="1">
          <graphic id="2600" net="1" source="1772" target="2099" state="1" show="1" pen="0,0,0" brush="0,0,0" edge_designtype="3">
            <points count="2">
              <point x="1420.00" y="440.00"/>
              <point x="1420.00" y="520.00"/>
            </points>
          </graphic>
        </graphics>
      </edge>
      <edge source="1704" target="2100" id="3130" net="1">
        <attribute name="Multiplicity" id="3131" net="1">
          <![CDATA[1]]>
          <graphics count="1">
            <graphic xoff="20.00" x="1400.00" y="440.00" id="3132" net="1" show="1" grparent="2600" state="1" pen="0,0,0" brush="255,255,255"/>
          </graphics>
        </attribute>
        <attribute name="Comment" id="3133" net="1">
          <![CDATA[]]>
          <graphics count="1">
            <graphic xoff="40.00" x="1420.00" y="440.00" id="3134" net="1" show="1" grparent="2600" state="1" pen="0,0,0" brush="255,255,255"/>
          </graphics>
        </attribute>
        <graphics count="1">
          <graphic id="2600" net="1" source="1772" target="2108" state="1" show="1" pen="0,0,0" brush="0,0,0" edge_designtype="3">
            <points count="2">
              <point x="1420.00" y="440.00"/>
              <point x="1340.00" y="440.00"/>
            </points>
          </graphic>
        </graphics>
      </edge>
      <edge source="1785" target="366" id="3135" net="1">
        <attribute name="Multiplicity" id="3136" net="1">
          <![CDATA[1]]>
          <graphics count="1">
            <graphic xoff="20.00" x="540.00" y="520.00" id="3137" net="1" show="1" grparent="2600" state="1" pen="0,0,0" brush="255,255,255"/>
          </graphics>
        </attribute>
        <attribute name="Comment" id="3138" net="1">
          <![CDATA[]]>
          <graphics count="1">
            <graphic xoff="40.00" x="560.00" y="520.00" id="3139" net="1" show="1" grparent="2600" state="1" pen="0,0,0" brush="255,255,255"/>
          </graphics>
        </attribute>
        <graphics count="1">
          <graphic id="2600" net="1" source="1793" target="376" state="1" show="1" pen="0,0,0" brush="0,0,0" edge_designtype="3">
            <points count="2">
              <point x="520.00" y="500.00"/>
              <point x="520.00" y="540.00"/>
            </points>
          </graphic>
        </graphics>
      </edge>
      <edge source="1785" target="590" id="3140" net="1">
        <attribute name="Multiplicity" id="3141" net="1">
          <![CDATA[1]]>
          <graphics count="1">
            <graphic xoff="20.00" x="590.00" y="500.00" id="3142" net="1" show="1" grparent="2600" state="1" pen="0,0,0" brush="255,255,255"/>
          </graphics>
        </attribute>
        <attribute name="Comment" id="3143" net="1">
          <![CDATA[]]>
          <graphics count="1">
            <graphic xoff="40.00" x="610.00" y="500.00" id="3144" net="1" show="1" grparent="2600" state="1" pen="0,0,0" brush="255,255,255"/>
          </graphics>
        </attribute>
        <graphics count="1">
          <graphic id="2600" net="1" source="1793" target="600" state="1" show="1" pen="0,0,0" brush="0,0,0" edge_designtype="3">
            <points count="2">
              <point x="520.00" y="500.00"/>
              <point x="620.00" y="500.00"/>
            </points>
          </graphic>
        </graphics>
      </edge>
      <edge source="1794" target="377" id="3145" net="1">
        <attribute name="Multiplicity" id="3146" net="1">
          <![CDATA[1]]>
          <graphics count="1">
            <graphic xoff="20.00" x="540.00" y="600.00" id="3147" net="1" show="1" grparent="2600" state="1" pen="0,0,0" brush="255,255,255"/>
          </graphics>
        </attribute>
        <attribute name="Comment" id="3148" net="1">
          <![CDATA[]]>
          <graphics count="1">
            <graphic xoff="40.00" x="560.00" y="600.00" id="3149" net="1" show="1" grparent="2600" state="1" pen="0,0,0" brush="255,255,255"/>
          </graphics>
        </attribute>
        <graphics count="1">
          <graphic id="2600" net="1" source="1802" target="387" state="1" show="1" pen="0,0,0" brush="0,0,0" edge_designtype="3">
            <points count="2">
              <point x="520.00" y="580.00"/>
              <point x="520.00" y="620.00"/>
            </points>
          </graphic>
        </graphics>
      </edge>
      <edge source="1803" target="480" id="3150" net="1">
        <attribute name="Multiplicity" id="3151" net="1">
          <![CDATA[1]]>
          <graphics count="1">
            <graphic xoff="20.00" x="540.00" y="680.00" id="3152" net="1" show="1" grparent="2600" state="1" pen="0,0,0" brush="255,255,255"/>
          </graphics>
        </attribute>
        <attribute name="Comment" id="3153" net="1">
          <![CDATA[]]>
          <graphics count="1">
            <graphic xoff="40.00" x="560.00" y="680.00" id="3154" net="1" show="1" grparent="2600" state="1" pen="0,0,0" brush="255,255,255"/>
          </graphics>
        </attribute>
        <graphics count="1">
          <graphic id="2600" net="1" source="1811" target="490" state="1" show="1" pen="0,0,0" brush="0,0,0" edge_designtype="3">
            <points count="2">
              <point x="520.00" y="660.00"/>
              <point x="520.00" y="700.00"/>
            </points>
          </graphic>
        </graphics>
      </edge>
      <edge source="1812" target="502" id="3155" net="1">
        <attribute name="Multiplicity" id="3156" net="1">
          <![CDATA[1]]>
          <graphics count="1">
            <graphic xoff="20.00" x="540.00" y="780.00" id="3157" net="1" show="1" grparent="2600" state="1" pen="0,0,0" brush="255,255,255"/>
          </graphics>
        </attribute>
        <attribute name="Comment" id="3158" net="1">
          <![CDATA[]]>
          <graphics count="1">
            <graphic xoff="40.00" x="560.00" y="780.00" id="3159" net="1" show="1" grparent="2600" state="1" pen="0,0,0" brush="255,255,255"/>
          </graphics>
        </attribute>
        <graphics count="1">
          <graphic id="2600" net="1" source="1820" target="512" state="1" show="1" pen="0,0,0" brush="0,0,0" edge_designtype="3">
            <points count="2">
              <point x="520.00" y="760.00"/>
              <point x="520.00" y="800.00"/>
            </points>
          </graphic>
        </graphics>
      </edge>
      <edge source="1821" target="491" id="3160" net="1">
        <attribute name="Multiplicity" id="3161" net="1">
          <![CDATA[1]]>
          <graphics count="1">
            <graphic xoff="20.00" x="480.00" y="760.00" id="3162" net="1" show="1" grparent="2600" state="1" pen="0,0,0" brush="255,255,255"/>
          </graphics>
        </attribute>
        <attribute name="Comment" id="3163" net="1">
          <![CDATA[]]>
          <graphics count="1">
            <graphic xoff="40.00" x="500.00" y="760.00" id="3164" net="1" show="1" grparent="2600" state="1" pen="0,0,0" brush="255,255,255"/>
          </graphics>
        </attribute>
        <graphics count="1">
          <graphic id="2600" net="1" source="1829" target="501" state="1" show="1" pen="0,0,0" brush="0,0,0" edge_designtype="3">
            <points count="2">
              <point x="440.00" y="760.00"/>
              <point x="480.00" y="760.00"/>
            </points>
          </graphic>
        </graphics>
      </edge>
      <edge source="1830" target="513" id="3165" net="1">
        <attribute name="Multiplicity" id="3166" net="1">
          <![CDATA[1]]>
          <graphics count="1">
            <graphic xoff="20.00" x="540.00" y="860.00" id="3167" net="1" show="1" grparent="2600" state="1" pen="0,0,0" brush="255,255,255"/>
          </graphics>
        </attribute>
        <attribute name="Comment" id="3168" net="1">
          <![CDATA[]]>
          <graphics count="1">
            <graphic xoff="40.00" x="560.00" y="860.00" id="3169" net="1" show="1" grparent="2600" state="1" pen="0,0,0" brush="255,255,255"/>
          </graphics>
        </attribute>
        <graphics count="1">
          <graphic id="2600" net="1" source="1838" target="523" state="1" show="1" pen="0,0,0" brush="0,0,0" edge_designtype="3">
            <points count="2">
              <point x="520.00" y="840.00"/>
              <point x="520.00" y="880.00"/>
            </points>
          </graphic>
        </graphics>
      </edge>
      <edge source="1839" target="524" id="3170" net="1">
        <attribute name="Multiplicity" id="3171" net="1">
          <![CDATA[1]]>
          <graphics count="1">
            <graphic xoff="20.00" x="540.00" y="940.00" id="3172" net="1" show="1" grparent="2600" state="1" pen="0,0,0" brush="255,255,255"/>
          </graphics>
        </attribute>
        <attribute name="Comment" id="3173" net="1">
          <![CDATA[]]>
          <graphics count="1">
            <graphic xoff="40.00" x="560.00" y="940.00" id="3174" net="1" show="1" grparent="2600" state="1" pen="0,0,0" brush="255,255,255"/>
          </graphics>
        </attribute>
        <graphics count="1">
          <graphic id="2600" net="1" source="1847" target="534" state="1" show="1" pen="0,0,0" brush="0,0,0" edge_designtype="3">
            <points count="2">
              <point x="520.00" y="920.00"/>
              <point x="520.00" y="960.00"/>
            </points>
          </graphic>
        </graphics>
      </edge>
      <edge source="1848" target="535" id="3175" net="1">
        <attribute name="Multiplicity" id="3176" net="1">
          <![CDATA[1]]>
          <graphics count="1">
            <graphic xoff="20.00" x="540.00" y="1020.00" id="3177" net="1" show="1" grparent="2600" state="1" pen="0,0,0" brush="255,255,255"/>
          </graphics>
        </attribute>
        <attribute name="Comment" id="3178" net="1">
          <![CDATA[]]>
          <graphics count="1">
            <graphic xoff="40.00" x="560.00" y="1020.00" id="3179" net="1" show="1" grparent="2600" state="1" pen="0,0,0" brush="255,255,255"/>
          </graphics>
        </attribute>
        <graphics count="1">
          <graphic id="2600" net="1" source="1856" target="545" state="1" show="1" pen="0,0,0" brush="0,0,0" edge_designtype="3">
            <points count="2">
              <point x="520.00" y="1000.00"/>
              <point x="520.00" y="1040.00"/>
            </points>
          </graphic>
        </graphics>
      </edge>
      <edge source="1857" target="557" id="3180" net="1">
        <attribute name="Multiplicity" id="3181" net="1">
          <![CDATA[1]]>
          <graphics count="1">
            <graphic xoff="20.00" x="540.00" y="1100.00" id="3182" net="1" show="1" grparent="2600" state="1" pen="0,0,0" brush="255,255,255"/>
          </graphics>
        </attribute>
        <attribute name="Comment" id="3183" net="1">
          <![CDATA[]]>
          <graphics count="1">
            <graphic xoff="40.00" x="560.00" y="1100.00" id="3184" net="1" show="1" grparent="2600" state="1" pen="0,0,0" brush="255,255,255"/>
          </graphics>
        </attribute>
        <graphics count="1">
          <graphic id="2600" net="1" source="1865" target="567" state="1" show="1" pen="0,0,0" brush="0,0,0" edge_designtype="3">
            <points count="2">
              <point x="520.00" y="1080.00"/>
              <point x="520.00" y="1120.00"/>
            </points>
          </graphic>
        </graphics>
      </edge>
      <edge source="1866" target="568" id="3185" net="1">
        <attribute name="Multiplicity" id="3186" net="1">
          <![CDATA[1]]>
          <graphics count="1">
            <graphic xoff="20.00" x="540.00" y="1180.00" id="3187" net="1" show="1" grparent="2600" state="1" pen="0,0,0" brush="255,255,255"/>
          </graphics>
        </attribute>
        <attribute name="Comment" id="3188" net="1">
          <![CDATA[]]>
          <graphics count="1">
            <graphic xoff="40.00" x="560.00" y="1180.00" id="3189" net="1" show="1" grparent="2600" state="1" pen="0,0,0" brush="255,255,255"/>
          </graphics>
        </attribute>
        <graphics count="1">
          <graphic id="2600" net="1" source="1874" target="578" state="1" show="1" pen="0,0,0" brush="0,0,0" edge_designtype="3">
            <points count="2">
              <point x="520.00" y="1160.00"/>
              <point x="520.00" y="1200.00"/>
            </points>
          </graphic>
        </graphics>
      </edge>
      <edge source="1875" target="579" id="3190" net="1">
        <attribute name="Multiplicity" id="3191" net="1">
          <![CDATA[1]]>
          <graphics count="1">
            <graphic xoff="20.00" x="540.00" y="1260.00" id="3192" net="1" show="1" grparent="2600" state="1" pen="0,0,0" brush="255,255,255"/>
          </graphics>
        </attribute>
        <attribute name="Comment" id="3193" net="1">
          <![CDATA[]]>
          <graphics count="1">
            <graphic xoff="40.00" x="560.00" y="1260.00" id="3194" net="1" show="1" grparent="2600" state="1" pen="0,0,0" brush="255,255,255"/>
          </graphics>
        </attribute>
        <graphics count="1">
          <graphic id="2600" net="1" source="1883" target="589" state="1" show="1" pen="0,0,0" brush="0,0,0" edge_designtype="3">
            <points count="2">
              <point x="520.00" y="1240.00"/>
              <point x="520.00" y="1280.00"/>
            </points>
          </graphic>
        </graphics>
      </edge>
      <edge source="1884" target="1704" id="3195" net="1">
        <attribute name="Multiplicity" id="3196" net="1">
          <![CDATA[1]]>
          <graphics count="1">
            <graphic xoff="20.00" x="580.00" y="1360.00" id="3197" net="1" show="1" grparent="2600" state="1" pen="0,0,0" brush="255,255,255"/>
          </graphics>
        </attribute>
        <attribute name="Comment" id="3198" net="1">
          <![CDATA[]]>
          <graphics count="1">
            <graphic xoff="40.00" x="600.00" y="1360.00" id="3199" net="1" show="1" grparent="2600" state="1" pen="0,0,0" brush="255,255,255"/>
          </graphics>
        </attribute>
        <graphics count="1">
          <graphic id="2600" net="1" source="1892" target="1714" state="1" show="1" pen="0,0,0" brush="0,0,0" edge_designtype="3">
            <points count="2">
              <point x="560.00" y="1340.00"/>
              <point x="560.00" y="1380.00"/>
            </points>
          </graphic>
        </graphics>
      </edge>
      <edge source="1893" target="752" id="3200" net="1">
        <attribute name="Multiplicity" id="3201" net="1">
          <![CDATA[1]]>
          <graphics count="1">
            <graphic xoff="20.00" x="500.00" y="1360.00" id="3202" net="1" show="1" grparent="2600" state="1" pen="0,0,0" brush="255,255,255"/>
          </graphics>
        </attribute>
        <attribute name="Comment" id="3203" net="1">
          <![CDATA[]]>
          <graphics count="1">
            <graphic xoff="40.00" x="520.00" y="1360.00" id="3204" net="1" show="1" grparent="2600" state="1" pen="0,0,0" brush="255,255,255"/>
          </graphics>
        </attribute>
        <graphics count="1">
          <graphic id="2600" net="1" source="1901" target="762" state="1" show="1" pen="0,0,0" brush="0,0,0" edge_designtype="3">
            <points count="2">
              <point x="480.00" y="1340.00"/>
              <point x="480.00" y="1380.00"/>
            </points>
          </graphic>
        </graphics>
      </edge>
      <edge source="1902" target="546" id="3205" net="1">
        <attribute name="Multiplicity" id="3206" net="1">
          <![CDATA[1]]>
          <graphics count="1">
            <graphic xoff="20.00" x="460.00" y="1050.00" id="3207" net="1" show="1" grparent="2600" state="1" pen="0,0,0" brush="255,255,255"/>
          </graphics>
        </attribute>
        <attribute name="Comment" id="3208" net="1">
          <![CDATA[]]>
          <graphics count="1">
            <graphic xoff="40.00" x="480.00" y="1050.00" id="3209" net="1" show="1" grparent="2600" state="1" pen="0,0,0" brush="255,255,255"/>
          </graphics>
        </attribute>
        <graphics count="1">
          <graphic id="2600" net="1" source="1910" target="556" state="1" show="1" pen="0,0,0" brush="0,0,0" edge_designtype="3">
            <points count="2">
              <point x="440.00" y="1020.00"/>
              <point x="440.00" y="1080.00"/>
            </points>
          </graphic>
        </graphics>
      </edge>
      <edge source="1911" target="1134" id="3210" net="1">
        <attribute name="Multiplicity" id="3211" net="1">
          <![CDATA[1]]>
          <graphics count="1">
            <graphic xoff="20.00" x="670.00" y="460.00" id="3212" net="1" show="1" grparent="2600" state="1" pen="0,0,0" brush="255,255,255"/>
          </graphics>
        </attribute>
        <attribute name="Comment" id="3213" net="1">
          <![CDATA[]]>
          <graphics count="1">
            <graphic xoff="40.00" x="690.00" y="460.00" id="3214" net="1" show="1" grparent="2600" state="1" pen="0,0,0" brush="255,255,255"/>
          </graphics>
        </attribute>
        <graphics count="1">
          <graphic id="2600" net="1" source="1919" target="1144" state="1" show="1" pen="0,0,0" brush="0,0,0" edge_designtype="3">
            <points count="2">
              <point x="620.00" y="460.00"/>
              <point x="680.00" y="460.00"/>
            </points>
          </graphic>
        </graphics>
      </edge>
      <edge source="1920" target="671" id="3215" net="1">
        <attribute name="Multiplicity" id="3216" net="1">
          <![CDATA[1]]>
          <graphics count="1">
            <graphic xoff="20.00" x="510.00" y="440.00" id="3217" net="1" show="1" grparent="2600" state="1" pen="0,0,0" brush="255,255,255"/>
          </graphics>
        </attribute>
        <attribute name="Comment" id="3218" net="1">
          <![CDATA[]]>
          <graphics count="1">
            <graphic xoff="40.00" x="530.00" y="440.00" id="3219" net="1" show="1" grparent="2600" state="1" pen="0,0,0" brush="255,255,255"/>
          </graphics>
        </attribute>
        <graphics count="1">
          <graphic id="2600" net="1" source="1928" target="717" state="1" show="1" pen="0,0,0" brush="0,0,0" edge_designtype="3">
            <points count="2">
              <point x="460.00" y="440.00"/>
              <point x="520.00" y="440.00"/>
            </points>
          </graphic>
        </graphics>
      </edge>
      <edge source="1929" target="226" id="3220" net="1">
        <attribute name="Multiplicity" id="3221" net="1">
          <![CDATA[1]]>
          <graphics count="1">
            <graphic xoff="20.00" x="640.00" y="400.00" id="3222" net="1" show="1" grparent="2600" state="1" pen="0,0,0" brush="255,255,255"/>
          </graphics>
        </attribute>
        <attribute name="Comment" id="3223" net="1">
          <![CDATA[]]>
          <graphics count="1">
            <graphic xoff="40.00" x="660.00" y="400.00" id="3224" net="1" show="1" grparent="2600" state="1" pen="0,0,0" brush="255,255,255"/>
          </graphics>
        </attribute>
        <graphics count="1">
          <graphic id="2600" net="1" source="1937" target="236" state="1" show="1" pen="0,0,0" brush="0,0,0" edge_designtype="3">
            <points count="2">
              <point x="620.00" y="380.00"/>
              <point x="620.00" y="420.00"/>
            </points>
          </graphic>
        </graphics>
      </edge>
      <edge source="1938" target="660" id="3225" net="1">
        <attribute name="Multiplicity" id="3226" net="1">
          <![CDATA[1]]>
          <graphics count="1">
            <graphic xoff="20.00" x="560.00" y="300.00" id="3227" net="1" show="1" grparent="2600" state="1" pen="0,0,0" brush="255,255,255"/>
          </graphics>
        </attribute>
        <attribute name="Comment" id="3228" net="1">
          <![CDATA[]]>
          <graphics count="1">
            <graphic xoff="40.00" x="580.00" y="300.00" id="3229" net="1" show="1" grparent="2600" state="1" pen="0,0,0" brush="255,255,255"/>
          </graphics>
        </attribute>
        <graphics count="1">
          <graphic id="2600" net="1" source="1946" target="670" state="1" show="1" pen="0,0,0" brush="0,0,0" edge_designtype="3">
            <points count="2">
              <point x="540.00" y="280.00"/>
              <point x="540.00" y="320.00"/>
            </points>
          </graphic>
        </graphics>
      </edge>
      <edge source="1947" target="601" id="3230" net="1">
        <attribute name="Multiplicity" id="3231" net="1">
          <![CDATA[1]]>
          <graphics count="1">
            <graphic xoff="20.00" x="640.00" y="270.00" id="3232" net="1" show="1" grparent="2600" state="1" pen="0,0,0" brush="255,255,255"/>
          </graphics>
        </attribute>
        <attribute name="Comment" id="3233" net="1">
          <![CDATA[]]>
          <graphics count="1">
            <graphic xoff="40.00" x="660.00" y="270.00" id="3234" net="1" show="1" grparent="2600" state="1" pen="0,0,0" brush="255,255,255"/>
          </graphics>
        </attribute>
        <graphics count="1">
          <graphic id="2600" net="1" source="1955" target="611" state="1" show="1" pen="0,0,0" brush="0,0,0" edge_designtype="3">
            <points count="2">
              <point x="620.00" y="240.00"/>
              <point x="620.00" y="300.00"/>
            </points>
          </graphic>
        </graphics>
      </edge>
      <edge source="1965" target="855" id="3235" net="1">
        <attribute name="Multiplicity" id="3236" net="1">
          <![CDATA[1]]>
          <graphics count="1">
            <graphic xoff="20.00" x="740.00" y="380.00" id="3237" net="1" show="1" grparent="2600" state="1" pen="0,0,0" brush="255,255,255"/>
          </graphics>
        </attribute>
        <attribute name="Comment" id="3238" net="1">
          <![CDATA[]]>
          <graphics count="1">
            <graphic xoff="40.00" x="760.00" y="380.00" id="3239" net="1" show="1" grparent="2600" state="1" pen="0,0,0" brush="255,255,255"/>
          </graphics>
        </attribute>
        <graphics count="1">
          <graphic id="2600" net="1" source="1973" target="865" state="1" show="1" pen="0,0,0" brush="0,0,0" edge_designtype="3">
            <points count="2">
              <point x="720.00" y="400.00"/>
              <point x="720.00" y="360.00"/>
            </points>
          </graphic>
        </graphics>
      </edge>
      <edge source="1983" target="866" id="3240" net="1">
        <attribute name="Multiplicity" id="3241" net="1">
          <![CDATA[1]]>
          <graphics count="1">
            <graphic xoff="20.00" x="820.00" y="360.00" id="3242" net="1" show="1" grparent="2600" state="1" pen="0,0,0" brush="255,255,255"/>
          </graphics>
        </attribute>
        <attribute name="Comment" id="3243" net="1">
          <![CDATA[]]>
          <graphics count="1">
            <graphic xoff="40.00" x="840.00" y="360.00" id="3244" net="1" show="1" grparent="2600" state="1" pen="0,0,0" brush="255,255,255"/>
          </graphics>
        </attribute>
        <graphics count="1">
          <graphic id="2600" net="1" source="1991" target="876" state="1" show="1" pen="0,0,0" brush="0,0,0" edge_designtype="3">
            <points count="2">
              <point x="800.00" y="400.00"/>
              <point x="800.00" y="320.00"/>
            </points>
          </graphic>
        </graphics>
      </edge>
      <edge source="1992" target="237" id="3245" net="1">
        <attribute name="Multiplicity" id="3246" net="1">
          <![CDATA[1]]>
          <graphics count="1">
            <graphic xoff="20.00" x="820.00" y="230.00" id="3247" net="1" show="1" grparent="2600" state="1" pen="0,0,0" brush="255,255,255"/>
          </graphics>
        </attribute>
        <attribute name="Comment" id="3248" net="1">
          <![CDATA[]]>
          <graphics count="1">
            <graphic xoff="40.00" x="840.00" y="230.00" id="3249" net="1" show="1" grparent="2600" state="1" pen="0,0,0" brush="255,255,255"/>
          </graphics>
        </attribute>
        <graphics count="1">
          <graphic id="2600" net="1" source="2000" target="247" state="1" show="1" pen="0,0,0" brush="0,0,0" edge_designtype="3">
            <points count="2">
              <point x="800.00" y="260.00"/>
              <point x="800.00" y="200.00"/>
            </points>
          </graphic>
        </graphics>
      </edge>
      <edge source="1992" target="877" id="3250" net="1">
        <attribute name="Multiplicity" id="3251" net="1">
          <![CDATA[1]]>
          <graphics count="1">
            <graphic xoff="20.00" x="870.00" y="260.00" id="3252" net="1" show="1" grparent="2600" state="1" pen="0,0,0" brush="255,255,255"/>
          </graphics>
        </attribute>
        <attribute name="Comment" id="3253" net="1">
          <![CDATA[]]>
          <graphics count="1">
            <graphic xoff="40.00" x="890.00" y="260.00" id="3254" net="1" show="1" grparent="2600" state="1" pen="0,0,0" brush="255,255,255"/>
          </graphics>
        </attribute>
        <graphics count="1">
          <graphic id="2600" net="1" source="2000" target="887" state="1" show="1" pen="0,0,0" brush="0,0,0" edge_designtype="3">
            <points count="2">
              <point x="800.00" y="260.00"/>
              <point x="900.00" y="260.00"/>
            </points>
          </graphic>
        </graphics>
      </edge>
      <edge source="2001" target="866" id="3255" net="1">
        <attribute name="Multiplicity" id="3256" net="1">
          <![CDATA[1]]>
          <graphics count="1">
            <graphic xoff="20.00" x="790.00" y="290.00" id="3257" net="1" show="1" grparent="2600" state="1" pen="0,0,0" brush="255,255,255"/>
          </graphics>
        </attribute>
        <attribute name="Comment" id="3258" net="1">
          <![CDATA[]]>
          <graphics count="1">
            <graphic xoff="40.00" x="810.00" y="290.00" id="3259" net="1" show="1" grparent="2600" state="1" pen="0,0,0" brush="255,255,255"/>
          </graphics>
        </attribute>
        <graphics count="1">
          <graphic id="2600" net="1" source="2009" target="876" state="1" show="1" pen="0,0,0" brush="0,0,0" edge_designtype="3">
            <points count="2">
              <point x="740.00" y="260.00"/>
              <point x="800.00" y="320.00"/>
            </points>
          </graphic>
        </graphics>
      </edge>
      <edge source="2010" target="888" id="3260" net="1">
        <attribute name="Multiplicity" id="3261" net="1">
          <![CDATA[1]]>
          <graphics count="1">
            <graphic xoff="20.00" x="1000.00" y="230.00" id="3262" net="1" show="1" grparent="2600" state="1" pen="0,0,0" brush="255,255,255"/>
          </graphics>
        </attribute>
        <attribute name="Comment" id="3263" net="1">
          <![CDATA[]]>
          <graphics count="1">
            <graphic xoff="40.00" x="1020.00" y="230.00" id="3264" net="1" show="1" grparent="2600" state="1" pen="0,0,0" brush="255,255,255"/>
          </graphics>
        </attribute>
        <graphics count="1">
          <graphic id="2600" net="1" source="2018" target="898" state="1" show="1" pen="0,0,0" brush="0,0,0" edge_designtype="3">
            <points count="2">
              <point x="980.00" y="260.00"/>
              <point x="980.00" y="200.00"/>
            </points>
          </graphic>
        </graphics>
      </edge>
      <edge source="2019" target="388" id="3265" net="1">
        <attribute name="Multiplicity" id="3266" net="1">
          <![CDATA[1]]>
          <graphics count="1">
            <graphic xoff="20.00" x="960.00" y="340.00" id="3267" net="1" show="1" grparent="2600" state="1" pen="0,0,0" brush="255,255,255"/>
          </graphics>
        </attribute>
        <attribute name="Comment" id="3268" net="1">
          <![CDATA[]]>
          <graphics count="1">
            <graphic xoff="40.00" x="980.00" y="340.00" id="3269" net="1" show="1" grparent="2600" state="1" pen="0,0,0" brush="255,255,255"/>
          </graphics>
        </attribute>
        <graphics count="1">
          <graphic id="2600" net="1" source="2027" target="445" state="1" show="1" pen="0,0,0" brush="0,0,0" edge_designtype="3">
            <points count="2">
              <point x="940.00" y="360.00"/>
              <point x="940.00" y="320.00"/>
            </points>
          </graphic>
        </graphics>
      </edge>
      <edge source="2028" target="601" id="3270" net="1">
        <attribute name="Multiplicity" id="3271" net="1">
          <![CDATA[1]]>
          <graphics count="1">
            <graphic xoff="20.00" x="1170.00" y="230.00" id="3272" net="1" show="1" grparent="2600" state="1" pen="0,0,0" brush="255,255,255"/>
          </graphics>
        </attribute>
        <attribute name="Comment" id="3273" net="1">
          <![CDATA[]]>
          <graphics count="1">
            <graphic xoff="40.00" x="1190.00" y="230.00" id="3274" net="1" show="1" grparent="2600" state="1" pen="0,0,0" brush="255,255,255"/>
          </graphics>
        </attribute>
        <graphics count="1">
          <graphic id="2600" net="1" source="2036" target="647" state="1" show="1" pen="0,0,0" brush="0,0,0" edge_designtype="3">
            <points count="2">
              <point x="1200.00" y="200.00"/>
              <point x="1100.00" y="260.00"/>
            </points>
          </graphic>
        </graphics>
      </edge>
      <edge source="2037" target="899" id="3275" net="1">
        <attribute name="Multiplicity" id="3276" net="1">
          <![CDATA[1]]>
          <graphics count="1">
            <graphic xoff="20.00" x="1360.00" y="200.00" id="3277" net="1" show="1" grparent="2600" state="1" pen="0,0,0" brush="255,255,255"/>
          </graphics>
        </attribute>
        <attribute name="Comment" id="3278" net="1">
          <![CDATA[]]>
          <graphics count="1">
            <graphic xoff="40.00" x="1380.00" y="200.00" id="3279" net="1" show="1" grparent="2600" state="1" pen="0,0,0" brush="255,255,255"/>
          </graphics>
        </attribute>
        <graphics count="1">
          <graphic id="2600" net="1" source="2045" target="909" state="1" show="1" pen="0,0,0" brush="0,0,0" edge_designtype="3">
            <points count="2">
              <point x="1380.00" y="200.00"/>
              <point x="1300.00" y="200.00"/>
            </points>
          </graphic>
        </graphics>
      </edge>
      <edge source="2046" target="910" id="3280" net="1">
        <attribute name="Multiplicity" id="3281" net="1">
          <![CDATA[1]]>
          <graphics count="1">
            <graphic xoff="20.00" x="1120.00" y="330.00" id="3282" net="1" show="1" grparent="2600" state="1" pen="0,0,0" brush="255,255,255"/>
          </graphics>
        </attribute>
        <attribute name="Comment" id="3283" net="1">
          <![CDATA[]]>
          <graphics count="1">
            <graphic xoff="40.00" x="1140.00" y="330.00" id="3284" net="1" show="1" grparent="2600" state="1" pen="0,0,0" brush="255,255,255"/>
          </graphics>
        </attribute>
        <graphics count="1">
          <graphic id="2600" net="1" source="2054" target="920" state="1" show="1" pen="0,0,0" brush="0,0,0" edge_designtype="3">
            <points count="2">
              <point x="1100.00" y="300.00"/>
              <point x="1100.00" y="360.00"/>
            </points>
          </graphic>
        </graphics>
      </edge>
      <edge source="2055" target="307" id="3285" net="1">
        <attribute name="Multiplicity" id="3286" net="1">
          <![CDATA[1]]>
          <graphics count="1">
            <graphic xoff="20.00" x="1260.00" y="300.00" id="3287" net="1" show="1" grparent="2600" state="1" pen="0,0,0" brush="255,255,255"/>
          </graphics>
        </attribute>
        <attribute name="Comment" id="3288" net="1">
          <![CDATA[]]>
          <graphics count="1">
            <graphic xoff="40.00" x="1280.00" y="300.00" id="3289" net="1" show="1" grparent="2600" state="1" pen="0,0,0" brush="255,255,255"/>
          </graphics>
        </attribute>
        <graphics count="1">
          <graphic id="2600" net="1" source="2063" target="317" state="1" show="1" pen="0,0,0" brush="0,0,0" edge_designtype="3">
            <points count="2">
              <point x="1280.00" y="300.00"/>
              <point x="1200.00" y="300.00"/>
            </points>
          </graphic>
        </graphics>
      </edge>
      <edge source="2064" target="921" id="3290" net="1">
        <attribute name="Multiplicity" id="3291" net="1">
          <![CDATA[1]]>
          <graphics count="1">
            <graphic xoff="20.00" x="1400.00" y="310.00" id="3292" net="1" show="1" grparent="2600" state="1" pen="0,0,0" brush="255,255,255"/>
          </graphics>
        </attribute>
        <attribute name="Comment" id="3293" net="1">
          <![CDATA[]]>
          <graphics count="1">
            <graphic xoff="40.00" x="1420.00" y="310.00" id="3294" net="1" show="1" grparent="2600" state="1" pen="0,0,0" brush="255,255,255"/>
          </graphics>
        </attribute>
        <graphics count="1">
          <graphic id="2600" net="1" source="2072" target="931" state="1" show="1" pen="0,0,0" brush="0,0,0" edge_designtype="3">
            <points count="2">
              <point x="1380.00" y="280.00"/>
              <point x="1380.00" y="340.00"/>
            </points>
          </graphic>
        </graphics>
      </edge>
      <edge source="2082" target="1101" id="3295" net="1">
        <attribute name="Multiplicity" id="3296" net="1">
          <![CDATA[1]]>
          <graphics count="1">
            <graphic xoff="20.00" x="880.00" y="540.00" id="3297" net="1" show="1" grparent="2600" state="1" pen="0,0,0" brush="255,255,255"/>
          </graphics>
        </attribute>
        <attribute name="Comment" id="3298" net="1">
          <![CDATA[]]>
          <graphics count="1">
            <graphic xoff="40.00" x="900.00" y="540.00" id="3299" net="1" show="1" grparent="2600" state="1" pen="0,0,0" brush="255,255,255"/>
          </graphics>
        </attribute>
        <graphics count="1">
          <graphic id="2600" net="1" source="2090" target="1111" state="1" show="1" pen="0,0,0" brush="0,0,0" edge_designtype="3">
            <points count="2">
              <point x="860.00" y="520.00"/>
              <point x="860.00" y="560.00"/>
            </points>
          </graphic>
        </graphics>
      </edge>
      <edge source="2091" target="1035" id="3300" net="1">
        <attribute name="Multiplicity" id="3301" net="1">
          <![CDATA[1]]>
          <graphics count="1">
            <graphic xoff="20.00" x="1440.00" y="540.00" id="3302" net="1" show="1" grparent="2600" state="1" pen="0,0,0" brush="255,255,255"/>
          </graphics>
        </attribute>
        <attribute name="Comment" id="3303" net="1">
          <![CDATA[]]>
          <graphics count="1">
            <graphic xoff="40.00" x="1460.00" y="540.00" id="3304" net="1" show="1" grparent="2600" state="1" pen="0,0,0" brush="255,255,255"/>
          </graphics>
        </attribute>
        <graphics count="1">
          <graphic id="2600" net="1" source="2099" target="1045" state="1" show="1" pen="0,0,0" brush="0,0,0" edge_designtype="3">
            <points count="2">
              <point x="1420.00" y="520.00"/>
              <point x="1420.00" y="560.00"/>
            </points>
          </graphic>
        </graphics>
      </edge>
      <edge source="2100" target="1013" id="3305" net="1">
        <attribute name="Multiplicity" id="3306" net="1">
          <![CDATA[1]]>
          <graphics count="1">
            <graphic xoff="20.00" x="1360.00" y="470.00" id="3307" net="1" show="1" grparent="2600" state="1" pen="0,0,0" brush="255,255,255"/>
          </graphics>
        </attribute>
        <attribute name="Comment" id="3308" net="1">
          <![CDATA[]]>
          <graphics count="1">
            <graphic xoff="40.00" x="1380.00" y="470.00" id="3309" net="1" show="1" grparent="2600" state="1" pen="0,0,0" brush="255,255,255"/>
          </graphics>
        </attribute>
        <graphics count="1">
          <graphic id="2600" net="1" source="2108" target="1023" state="1" show="1" pen="0,0,0" brush="0,0,0" edge_designtype="3">
            <points count="2">
              <point x="1340.00" y="440.00"/>
              <point x="1340.00" y="500.00"/>
            </points>
          </graphic>
        </graphics>
      </edge>
      <edge source="2109" target="1123" id="3310" net="1">
        <attribute name="Multiplicity" id="3311" net="1">
          <![CDATA[1]]>
          <graphics count="1">
            <graphic xoff="20.00" x="1230.00" y="500.00" id="3312" net="1" show="1" grparent="2600" state="1" pen="0,0,0" brush="255,255,255"/>
          </graphics>
        </attribute>
        <attribute name="Comment" id="3313" net="1">
          <![CDATA[]]>
          <graphics count="1">
            <graphic xoff="40.00" x="1250.00" y="500.00" id="3314" net="1" show="1" grparent="2600" state="1" pen="0,0,0" brush="255,255,255"/>
          </graphics>
        </attribute>
        <graphics count="1">
          <graphic id="2600" net="1" source="2117" target="1133" state="1" show="1" pen="0,0,0" brush="0,0,0" edge_designtype="3">
            <points count="2">
              <point x="1260.00" y="500.00"/>
              <point x="1160.00" y="500.00"/>
            </points>
          </graphic>
        </graphics>
      </edge>
      <edge source="2118" target="1024" id="3315" net="1">
        <attribute name="Multiplicity" id="3316" net="1">
          <![CDATA[1]]>
          <graphics count="1">
            <graphic xoff="20.00" x="950.00" y="500.00" id="3317" net="1" show="1" grparent="2600" state="1" pen="0,0,0" brush="255,255,255"/>
          </graphics>
        </attribute>
        <attribute name="Comment" id="3318" net="1">
          <![CDATA[]]>
          <graphics count="1">
            <graphic xoff="40.00" x="970.00" y="500.00" id="3319" net="1" show="1" grparent="2600" state="1" pen="0,0,0" brush="255,255,255"/>
          </graphics>
        </attribute>
        <graphics count="1">
          <graphic id="2600" net="1" source="2126" target="1034" state="1" show="1" pen="0,0,0" brush="0,0,0" edge_designtype="3">
            <points count="2">
              <point x="900.00" y="500.00"/>
              <point x="960.00" y="500.00"/>
            </points>
          </graphic>
        </graphics>
      </edge>
      <edge source="2136" target="1046" id="3320" net="1">
        <attribute name="Multiplicity" id="3321" net="1">
          <![CDATA[1]]>
          <graphics count="1">
            <graphic xoff="20.00" x="1440.00" y="630.00" id="3322" net="1" show="1" grparent="2600" state="1" pen="0,0,0" brush="255,255,255"/>
          </graphics>
        </attribute>
        <attribute name="Comment" id="3323" net="1">
          <![CDATA[]]>
          <graphics count="1">
            <graphic xoff="40.00" x="1460.00" y="630.00" id="3324" net="1" show="1" grparent="2600" state="1" pen="0,0,0" brush="255,255,255"/>
          </graphics>
        </attribute>
        <graphics count="1">
          <graphic id="2600" net="1" source="2144" target="1056" state="1" show="1" pen="0,0,0" brush="0,0,0" edge_designtype="3">
            <points count="2">
              <point x="1420.00" y="600.00"/>
              <point x="1420.00" y="660.00"/>
            </points>
          </graphic>
        </graphics>
      </edge>
      <edge source="2145" target="1057" id="3325" net="1">
        <attribute name="Multiplicity" id="3326" net="1">
          <![CDATA[1]]>
          <graphics count="1">
            <graphic xoff="20.00" x="1280.00" y="710.00" id="3327" net="1" show="1" grparent="2600" state="1" pen="0,0,0" brush="255,255,255"/>
          </graphics>
        </attribute>
        <attribute name="Comment" id="3328" net="1">
          <![CDATA[]]>
          <graphics count="1">
            <graphic xoff="40.00" x="1300.00" y="710.00" id="3329" net="1" show="1" grparent="2600" state="1" pen="0,0,0" brush="255,255,255"/>
          </graphics>
        </attribute>
        <graphics count="1">
          <graphic id="2600" net="1" source="2153" target="1067" state="1" show="1" pen="0,0,0" brush="0,0,0" edge_designtype="3">
            <points count="3">
              <point x="1300.00" y="700.00"/>
              <point x="1260.00" y="700.00"/>
              <point x="1220.00" y="720.00"/>
            </points>
          </graphic>
        </graphics>
      </edge>
      <edge source="2154" target="1068" id="3330" net="1">
        <attribute name="Multiplicity" id="3331" net="1">
          <![CDATA[1]]>
          <graphics count="1">
            <graphic xoff="20.00" x="1440.00" y="740.00" id="3332" net="1" show="1" grparent="2600" state="1" pen="0,0,0" brush="255,255,255"/>
          </graphics>
        </attribute>
        <attribute name="Comment" id="3333" net="1">
          <![CDATA[]]>
          <graphics count="1">
            <graphic xoff="40.00" x="1460.00" y="740.00" id="3334" net="1" show="1" grparent="2600" state="1" pen="0,0,0" brush="255,255,255"/>
          </graphics>
        </attribute>
        <graphics count="1">
          <graphic id="2600" net="1" source="2162" target="1078" state="1" show="1" pen="0,0,0" brush="0,0,0" edge_designtype="3">
            <points count="2">
              <point x="1420.00" y="720.00"/>
              <point x="1420.00" y="760.00"/>
            </points>
          </graphic>
        </graphics>
      </edge>
      <edge source="2163" target="1079" id="3335" net="1">
        <attribute name="Multiplicity" id="3336" net="1">
          <![CDATA[1]]>
          <graphics count="1">
            <graphic xoff="20.00" x="1290.00" y="650.00" id="3337" net="1" show="1" grparent="2600" state="1" pen="0,0,0" brush="255,255,255"/>
          </graphics>
        </attribute>
        <attribute name="Comment" id="3338" net="1">
          <![CDATA[]]>
          <graphics count="1">
            <graphic xoff="40.00" x="1310.00" y="650.00" id="3339" net="1" show="1" grparent="2600" state="1" pen="0,0,0" brush="255,255,255"/>
          </graphics>
        </attribute>
        <graphics count="1">
          <graphic id="2600" net="1" source="2171" target="1089" state="1" show="1" pen="0,0,0" brush="0,0,0" edge_designtype="3">
            <points count="2">
              <point x="1300.00" y="640.00"/>
              <point x="1240.00" y="660.00"/>
            </points>
          </graphic>
        </graphics>
      </edge>
      <edge source="2172" target="1090" id="3340" net="1">
        <attribute name="Multiplicity" id="3341" net="1">
          <![CDATA[1]]>
          <graphics count="1">
            <graphic xoff="20.00" x="1320.00" y="600.00" id="3342" net="1" show="1" grparent="2600" state="1" pen="0,0,0" brush="255,255,255"/>
          </graphics>
        </attribute>
        <attribute name="Comment" id="3343" net="1">
          <![CDATA[]]>
          <graphics count="1">
            <graphic xoff="40.00" x="1340.00" y="600.00" id="3344" net="1" show="1" grparent="2600" state="1" pen="0,0,0" brush="255,255,255"/>
          </graphics>
        </attribute>
        <graphics count="1">
          <graphic id="2600" net="1" source="2180" target="1100" state="1" show="1" pen="0,0,0" brush="0,0,0" edge_designtype="3">
            <points count="2">
              <point x="1340.00" y="600.00"/>
              <point x="1260.00" y="600.00"/>
            </points>
          </graphic>
        </graphics>
      </edge>
      <edge source="2181" target="921" id="3345" net="1">
        <attribute name="Multiplicity" id="3346" net="1">
          <![CDATA[1]]>
          <graphics count="1">
            <graphic xoff="20.00" x="1240.00" y="780.00" id="3347" net="1" show="1" grparent="2600" state="1" pen="0,0,0" brush="255,255,255"/>
          </graphics>
        </attribute>
        <attribute name="Comment" id="3348" net="1">
          <![CDATA[]]>
          <graphics count="1">
            <graphic xoff="40.00" x="1260.00" y="780.00" id="3349" net="1" show="1" grparent="2600" state="1" pen="0,0,0" brush="255,255,255"/>
          </graphics>
        </attribute>
        <graphics count="1">
          <graphic id="2600" net="1" source="2189" target="967" state="1" show="1" pen="0,0,0" brush="0,0,0" edge_designtype="3">
            <points count="2">
              <point x="1220.00" y="760.00"/>
              <point x="1220.00" y="800.00"/>
            </points>
          </graphic>
        </graphics>
      </edge>
      <edge source="2190" target="671" id="3350" net="1">
        <attribute name="Multiplicity" id="3351" net="1">
          <![CDATA[1]]>
          <graphics count="1">
            <graphic xoff="20.00" x="1440.00" y="840.00" id="3352" net="1" show="1" grparent="2600" state="1" pen="0,0,0" brush="255,255,255"/>
          </graphics>
        </attribute>
        <attribute name="Comment" id="3353" net="1">
          <![CDATA[]]>
          <graphics count="1">
            <graphic xoff="40.00" x="1460.00" y="840.00" id="3354" net="1" show="1" grparent="2600" state="1" pen="0,0,0" brush="255,255,255"/>
          </graphics>
        </attribute>
        <graphics count="1">
          <graphic id="2600" net="1" source="2198" target="728" state="1" show="1" pen="0,0,0" brush="0,0,0" edge_designtype="3">
            <points count="2">
              <point x="1420.00" y="820.00"/>
              <point x="1420.00" y="860.00"/>
            </points>
          </graphic>
        </graphics>
      </edge>
      <edge source="2217" target="1112" id="3355" net="1">
        <attribute name="Multiplicity" id="3356" net="1">
          <![CDATA[1]]>
          <graphics count="1">
            <graphic xoff="20.00" x="880.00" y="620.00" id="3357" net="1" show="1" grparent="2600" state="1" pen="0,0,0" brush="255,255,255"/>
          </graphics>
        </attribute>
        <attribute name="Comment" id="3358" net="1">
          <![CDATA[]]>
          <graphics count="1">
            <graphic xoff="40.00" x="900.00" y="620.00" id="3359" net="1" show="1" grparent="2600" state="1" pen="0,0,0" brush="255,255,255"/>
          </graphics>
        </attribute>
        <graphics count="1">
          <graphic id="2600" net="1" source="2225" target="1122" state="1" show="1" pen="0,0,0" brush="0,0,0" edge_designtype="3">
            <points count="2">
              <point x="860.00" y="600.00"/>
              <point x="860.00" y="640.00"/>
            </points>
          </graphic>
        </graphics>
      </edge>
      <edge source="2253" target="237" id="3360" net="1">
[truncated: 42,829 more chars]
